# Supplementary material for: Stem Leydig cells support macrophage immunological homeostasis through mitochondrial transfer in mice
Source: Nat Commun. 2024 Mar 8;15:2120. doi: 10.1038/s41467-024-46190-2 (PMC10924100; doi:10.1038/s41467-024-46190-2)
Supplement: Supplementary file 4 — Supplementary data 1 [file 41467_2024_46190_MOESM4_ESM.xlsx]

## Sheet: name
Accession	Gene.Symbol	Protein.name	ENTREZID	young.1	young.2	young.3	old.1	old.2	old.3	GO_ID	Biological_process	Cellular_component	Molecular_function	KEGG	Reactome	Wikipathway
A0A1D9BZF0	Gcna	Germ cell nuclear acidic protein	115489118	32510.8	20662.8	16591.1	172794	151833	168904		-	-	-	-	-	-
A0JP43	Efcab5	EF-hand calcium-binding domain-containing protein 5	319634	2090.04	28362.5	2090.04	21652.8	23366.7	2090.04	GO:0003674;GO:0005509;GO:0005575;GO:0008150;GO:0046872	GO:0008150	GO:0005575	GO:0003674;GO:0005509;GO:0046872	-	-	-
A1L314	Mpeg1	Macrophage-expressed gene 1 protein	17476	2090.04	2090.04	39944.6	95504.7	98157	61625.9	GO:0002376;GO:0016020;GO:0016021;GO:0031410;GO:0035915;GO:0042742;GO:0045087;GO:0045335;GO:0050829;GO:0050830	GO:0002376;GO:0035915;GO:0042742;GO:0045087;GO:0050829;GO:0050830	GO:0016020;GO:0016021;GO:0031410;GO:0045335	-	-	-	-
A2A432	Cul4b	Cullin-4B	72584	170524	209253	93929.9	197644	178216	182121	GO:0003684;GO:0005634;GO:0005654;GO:0005829;GO:0006281;GO:0006511;GO:0006974;GO:0007049;GO:0010498;GO:0016567;GO:0030674;GO:0031146;GO:0031175;GO:0031461;GO:0031465;GO:0031625;GO:0035518;GO:0042254;GO:0045732;GO:0070914;GO:0080008;GO:1900087	GO:0006281;GO:0006511;GO:0006974;GO:0007049;GO:0010498;GO:0016567;GO:0031146;GO:0031175;GO:0035518;GO:0042254;GO:0045732;GO:0070914;GO:1900087	GO:0005634;GO:0005654;GO:0005829;GO:0031461;GO:0031465;GO:0080008	GO:0003684;GO:0030674;GO:0031625	mmu04120 Ubiquitin mediated proteolysis;mmu03420 Nucleotide excision repair;mmu05170 Human immunodeficiency virus 1 infection	R-MMU-8951664 Neddylation;R-MMU-6781823 Formation of TC-NER Pre-Incision Complex;R-MMU-6781827 Transcription-Coupled Nucleotide Excision Repair (TC-NER);R-MMU-5696398 Nucleotide Excision Repair;R-MMU-6782135 Dual incision in TC-NER;R-MMU-5696399 Global Genome Nucleotide Excision Repair (GG-NER);R-MMU-6782210 Gap-filling DNA repair synthesis and ligation in TC-NER;R-MMU-5696394 DNA Damage Recognit…	-
A2A4P0	Dhx8	ATP-dependent RNA helicase DHX8	217207	2090.04	48202.5	42750.5	90659.2	98320.1	104990	GO:0000166;GO:0000390;GO:0000398;GO:0003676;GO:0003723;GO:0003724;GO:0004386;GO:0005524;GO:0005622;GO:0005634;GO:0005654;GO:0005681;GO:0005829;GO:0006397;GO:0008380;GO:0016604;GO:0016787;GO:0042802;GO:0071007;GO:0071013	GO:0000390;GO:0000398;GO:0006397;GO:0008380	GO:0005622;GO:0005634;GO:0005654;GO:0005681;GO:0005829;GO:0016604;GO:0071007;GO:0071013	GO:0000166;GO:0003676;GO:0003723;GO:0003724;GO:0004386;GO:0005524;GO:0016787;GO:0042802	mmu03040 Spliceosome	-	WP310 mRNA processing
A2A5R2	Arfgef2	Brefeldin A-inhibited guanine nucleotide-exchange protein 2	99371	70735.8	83856.2	50257.3	121240	93540.2	94226	GO:0000139;GO:0001881;GO:0005085;GO:0005737;GO:0005768;GO:0005794;GO:0005802;GO:0005815;GO:0005829;GO:0005856;GO:0005879;GO:0006887;GO:0006893;GO:0007032;GO:0010256;GO:0015031;GO:0016020;GO:0017022;GO:0030054;GO:0031410;GO:0032012;GO:0032279;GO:0032280;GO:0032760;GO:0034237;GO:0035556;GO:0042995;GO:0043197;GO:0043231;GO:0045202;GO:0050811;GO:0055037	GO:0001881;GO:0006887;GO:0006893;GO:0007032;GO:0010256;GO:0015031;GO:0032012;GO:0032760;GO:0035556	GO:0000139;GO:0005737;GO:0005768;GO:0005794;GO:0005802;GO:0005815;GO:0005829;GO:0005856;GO:0005879;GO:0016020;GO:0030054;GO:0031410;GO:0032279;GO:0032280;GO:0042995;GO:0043197;GO:0043231;GO:0045202;GO:0055037	GO:0005085;GO:0017022;GO:0034237;GO:0050811	mmu04144 Endocytosis	-	-
A2A6Q5	Cdc27	Cell division cycle protein 27 homolog	217232	40909.6	31494.1	34202.8	2090.04	2090.04	2090.04	GO:0005634;GO:0005654;GO:0005680;GO:0005737;GO:0005813;GO:0005819;GO:0005856;GO:0007091;GO:0016567;GO:0019903;GO:0031145;GO:0045842;GO:0051301;GO:0070979;GO:0072686	GO:0007091;GO:0016567;GO:0031145;GO:0045842;GO:0051301;GO:0070979	GO:0005634;GO:0005654;GO:0005680;GO:0005737;GO:0005813;GO:0005819;GO:0005856;GO:0072686	GO:0019903	mmu04114 Oocyte meiosis;mmu04120 Ubiquitin mediated proteolysis;mmu04110 Cell cycle;mmu04914 Progesterone-mediated oocyte maturation;mmu05166 Human T-cell leukemia virus 1 infection	R-MMU-2262752 Cellular responses to stress;R-MMU-8953897 Cellular responses to stimuli;R-MMU-68882 Mitotic Anaphase;R-MMU-2555396 Mitotic Metaphase and Anaphase;R-MMU-2467813 Separation of Sister Chromatids;R-MMU-174154 APC/C:Cdc20 mediated degradation of Securin;R-MMU-174184 Cdc20:Phospho-APC/C mediated degradation of Cyclin A;R-MMU-174084 Autodegradation of Cdh1 by Cdh1:APC/C;R-MMU-179419 APC:C…	-
A2A8Z1	Osbpl9	Oxysterol-binding protein-related protein 9	100273	186113	2090.04	80047	113344	73604.4	133361	GO:0005768;GO:0005794;GO:0005829;GO:0006869;GO:0008289;GO:0015248;GO:0016020;GO:0032934;GO:0043231	GO:0006869	GO:0005768;GO:0005794;GO:0005829;GO:0016020;GO:0043231	GO:0008289;GO:0015248;GO:0032934	-	R-MMU-8957322 Metabolism of steroids;R-MMU-192105 Synthesis of bile acids and bile salts;R-MMU-194068 Bile acid and bile salt metabolism	-
A2A9R3	Mageb4	Melanoma-associated antigen B4	434903	37534.5	38209.8	2090.04	283661	325063	287448	GO:0000122;GO:0003674;GO:0005634;GO:0005737	GO:0000122	GO:0005634;GO:0005737	GO:0003674	-	-	-
A2AF47	Dock11	Dedicator of cytokinesis protein 11	75974	2090.04	37506.5	33038.2	2090.04	2090.04	2090.04	GO:0001782;GO:0002315;GO:0005085;GO:0005575;GO:0007264;GO:0031267;GO:0043547;GO:0051491	GO:0001782;GO:0002315;GO:0007264;GO:0043547;GO:0051491	GO:0005575	GO:0005085;GO:0031267	-	R-MMU-109582 Hemostasis;R-MMU-9012999 RHO GTPase cycle;R-MMU-983231 Factors involved in megakaryocyte development and platelet production;R-MMU-9013149 RAC1 GTPase cycle;R-MMU-9013148 CDC42 GTPase cycle	-
A2AFS3	Elapor1	Endosome/lysosome-associated apoptosis and autophagy regulator 1	229722	2090.04	2090.04	2090.04	28647.7	26413.9	33209.6	GO:0000045;GO:0005764;GO:0005768;GO:0005770;GO:0005783;GO:0005794;GO:0005802;GO:0005886;GO:0005887;GO:0006914;GO:0009267;GO:0016020;GO:0016021;GO:0044090;GO:2000786	GO:0000045;GO:0006914;GO:0009267;GO:0044090;GO:2000786	GO:0005764;GO:0005768;GO:0005770;GO:0005783;GO:0005794;GO:0005802;GO:0005886;GO:0005887;GO:0016020;GO:0016021	-	-	-	-
A2AG06	Meioc	Meiosis-specific coiled-coil domain-containing protein MEIOC	268491	41066	37257.5	10859.3	95475.9	81536.6	81632.8	GO:0005515;GO:0005634;GO:0005737;GO:0006302;GO:0007130;GO:0007141;GO:0007144;GO:0007283;GO:0007286;GO:0048255;GO:0048599;GO:0051310;GO:0051321;GO:0051729;GO:0070192	GO:0006302;GO:0007130;GO:0007141;GO:0007144;GO:0007283;GO:0007286;GO:0048255;GO:0048599;GO:0051310;GO:0051321;GO:0051729;GO:0070192	GO:0005634;GO:0005737	GO:0005515	-	-	-
A2AGT5	Ckap5	Cytoskeleton-associated protein 5	75786	2090.04	2090.04	2090.04	107892	109774	105222	GO:0000775;GO:0000776;GO:0000922;GO:0002181;GO:0005694;GO:0005730;GO:0005737;GO:0005813;GO:0005856;GO:0005886;GO:0007049;GO:0007051;GO:0007052;GO:0007098;GO:0007626;GO:0008017;GO:0008542;GO:0010609;GO:0022618;GO:0030425;GO:0030951;GO:0032289;GO:0032991;GO:0035371;GO:0043021;GO:0043204;GO:0045807;GO:0046785;GO:0046959;GO:0051298;GO:0051301;GO:0060079;GO:0060291;GO:0061863;GO:0071598;GO:0090063;GO:…	GO:0002181;GO:0007049;GO:0007051;GO:0007052;GO:0007098;GO:0007626;GO:0008542;GO:0010609;GO:0022618;GO:0030951;GO:0032289;GO:0045807;GO:0046785;GO:0046959;GO:0051298;GO:0051301;GO:0060079;GO:0060291;GO:0090063;GO:0097062	GO:0000775;GO:0000776;GO:0000922;GO:0005694;GO:0005730;GO:0005737;GO:0005813;GO:0005856;GO:0005886;GO:0030425;GO:0032991;GO:0035371;GO:0043204;GO:0071598	GO:0008017;GO:0043021;GO:0061863	-	R-MMU-69275 G2/M Transition;R-MMU-68882 Mitotic Anaphase;R-MMU-2555396 Mitotic Metaphase and Anaphase;R-MMU-453274 Mitotic G2-G2/M phases;R-MMU-2467813 Separation of Sister Chromatids;R-MMU-1852241 Organelle biogenesis and maintenance;R-MMU-68886 M Phase;R-MMU-195258 RHO GTPase Effectors;R-MMU-5617833 Cilium Assembly;R-MMU-69278 Cell Cycle, Mitotic;R-MMU-380320 Recruitment of NuMA to mitotic cent…	-
A2AJB1	Ccdc183	Coiled-coil domain-containing protein 183	77058	2090.04	2090.04	2090.04	18806.7	9202.69	2090.04	GO:0003674	-	-	GO:0003674	-	-	-
A2AJB7	Lcn5	Epididymal-specific lipocalin-5	13863	163923	161971	164473	2090.04	2090.04	2090.04	GO:0005501;GO:0005576;GO:0005615;GO:0036094;GO:0042573	GO:0042573	GO:0005576;GO:0005615	GO:0005501;GO:0036094	-	-	-
A2AJI0	Map7d1	MAP7 domain-containing protein 1	245877	2090.04	2090.04	2090.04	144493	118313	138983	GO:0000226;GO:0005737;GO:0005829;GO:0005856;GO:0015630	GO:0000226	GO:0005737;GO:0005829;GO:0005856;GO:0015630	-	-	-	-
A2AKG8	Focad	Focadhesin	230393	145548	57434.2	121756	90830.1	97386	95235.6	GO:0003674;GO:0005925;GO:0008150;GO:0016020;GO:0016021;GO:0030054	GO:0008150	GO:0005925;GO:0016020;GO:0016021;GO:0030054	GO:0003674	-	-	-
A2AKX3	Setx	Probable helicase senataxin	269254	28385.1	22417.2	2090.04	37932.3	20043.7	40866.4	GO:0000165;GO:0000166;GO:0000228;GO:0000781;GO:0001147;GO:0003723;GO:0004386;GO:0005515;GO:0005524;GO:0005634;GO:0005654;GO:0005694;GO:0005737;GO:0006281;GO:0006302;GO:0006310;GO:0006353;GO:0006369;GO:0006376;GO:0006974;GO:0007283;GO:0007399;GO:0007623;GO:0008543;GO:0010976;GO:0016604;GO:0016787;GO:0030154;GO:0030424;GO:0030426;GO:0033120;GO:0034599;GO:0042802;GO:0042995;GO:0043066;GO:0043491;GO:…	GO:0000165;GO:0006281;GO:0006302;GO:0006310;GO:0006353;GO:0006369;GO:0006376;GO:0006974;GO:0007283;GO:0007399;GO:0007623;GO:0008543;GO:0010976;GO:0030154;GO:0033120;GO:0034599;GO:0043066;GO:0043491;GO:0044344;GO:0045944;GO:0048511;GO:0060566;GO:0070301;GO:0071300;GO:2000144;GO:2000806	GO:0000228;GO:0000781;GO:0005634;GO:0005654;GO:0005694;GO:0005737;GO:0016604;GO:0030424;GO:0030426;GO:0042995;GO:0045171	GO:0000166;GO:0001147;GO:0003723;GO:0004386;GO:0005515;GO:0005524;GO:0016787;GO:0042802	mmu05014 Amyotrophic lateral sclerosis	-	-
A2ALW5	Dnajc25	DnaJ homolog subfamily C member 25	72429	2090.04	2090.04	2090.04	21372.9	30982.9	32055.2	GO:0005789;GO:0006457;GO:0016020;GO:0016021	GO:0006457	GO:0005789;GO:0016020;GO:0016021	-	-	-	-
A2AN08	Ubr4	E3 ubiquitin-protein ligase UBR4	69116	992137	1.02395e+06	1.04042e+06	429686	457161	431967	GO:0004842;GO:0005515;GO:0005516;GO:0005634;GO:0005654;GO:0005737;GO:0005813;GO:0005829;GO:0005856;GO:0006511;GO:0008270;GO:0016020;GO:0016021;GO:0016740;GO:0046872;GO:0061630	GO:0006511	GO:0005634;GO:0005654;GO:0005737;GO:0005813;GO:0005829;GO:0005856;GO:0016020;GO:0016021	GO:0004842;GO:0005515;GO:0005516;GO:0008270;GO:0016740;GO:0046872;GO:0061630	mmu05165 Human papillomavirus infection;mmu05203 Viral carcinogenesis	R-MMU-983169 Class I MHC mediated antigen processing & presentation;R-MMU-983168 Antigen processing: Ubiquitination & Proteasome degradation	-
A2AQ07	Tubb1	Tubulin beta-1 chain	545486	1.49227e+06	1.88503e+06	2.19462e+06	3.44433e+06	3796041	2.83993e+06	GO:0000166;GO:0000226;GO:0000278;GO:0003924;GO:0005200;GO:0005525;GO:0005737;GO:0005856;GO:0005874;GO:0007017;GO:0051225	GO:0000226;GO:0000278;GO:0007017;GO:0051225	GO:0005737;GO:0005856;GO:0005874	GO:0000166;GO:0003924;GO:0005200;GO:0005525	mmu05016 Huntington disease;mmu05014 Amyotrophic lateral sclerosis;mmu05132 Salmonella infection;mmu05020 Prion disease;mmu05022 Pathways of neurodegeneration - multiple diseases;mmu05012 Parkinson disease;mmu04145 Phagosome;mmu05010 Alzheimer disease;mmu04540 Gap junction	R-MMU-199977 ER to Golgi Anterograde Transport;R-MMU-2262752 Cellular responses to stress;R-MMU-8953897 Cellular responses to stimuli;R-MMU-8852276 The role of GTSE1 in G2/M progression after G2 checkpoint;R-MMU-6807878 COPI-mediated anterograde transport;R-MMU-69275 G2/M Transition;R-MMU-6811442 Intra-Golgi and retrograde Golgi-to-ER traffic;R-MMU-68882 Mitotic Anaphase;R-MMU-2555396 Mitotic Met…	-
A2AR02	Ppig	Peptidyl-prolyl cis-trans isomerase G	228005	2090.04	2090.04	78324.8	144283	138335	93105.8	GO:0000413;GO:0003755;GO:0005634;GO:0005737;GO:0005829;GO:0006457;GO:0016018;GO:0016363;GO:0016607;GO:0016853;GO:0043231	GO:0000413;GO:0006457	GO:0005634;GO:0005737;GO:0005829;GO:0016363;GO:0016607;GO:0043231	GO:0003755;GO:0016018;GO:0016853	-	-	-
A2ARZ3	Fsip2	Fibrous sheath-interacting protein 2	241516	30197.1	2090.04	2090.04	35662.5	39261.6	35692.2	GO:0005515;GO:0005739;GO:0007288;GO:0030317;GO:0031514;GO:0061512;GO:0097224;GO:0097225;GO:0097228;GO:0097229	GO:0007288;GO:0030317;GO:0061512	GO:0005739;GO:0031514;GO:0097224;GO:0097225;GO:0097228;GO:0097229	GO:0005515	-	-	-
A2BE28	Las1l	Ribosomal biogenesis protein LAS1L	76130	44041.7	2090.04	2090.04	84435.8	69489.1	77024.2	GO:0000460;GO:0000470;GO:0004519;GO:0005634;GO:0005737;GO:0006364;GO:0030687;GO:0071339;GO:0090730	GO:0000460;GO:0000470;GO:0006364	GO:0005634;GO:0005737;GO:0030687;GO:0071339;GO:0090730	GO:0004519	-	R-MMU-6791226 Major pathway of rRNA processing in the nucleolus and cytosol;R-MMU-72312 rRNA processing;R-MMU-8868773 rRNA processing in the nucleus and cytosol	-
A2BH40	Arid1a	AT-rich interactive domain-containing protein 1A	93760	58302.7	53051.6	45929.3	58223.8	60703.7	51806.8	GO:0000122;GO:0000785;GO:0001704;GO:0001843;GO:0003205;GO:0003408;GO:0003677;GO:0005515;GO:0005634;GO:0005654;GO:0006325;GO:0006337;GO:0006338;GO:0006357;GO:0007369;GO:0007399;GO:0007566;GO:0016514;GO:0016922;GO:0019827;GO:0030520;GO:0030521;GO:0030900;GO:0031491;GO:0035060;GO:0042921;GO:0045893;GO:0055007;GO:0060674;GO:0070603;GO:0071564;GO:0071565;GO:0140658;GO:1901998	GO:0000122;GO:0001704;GO:0001843;GO:0003205;GO:0003408;GO:0006325;GO:0006337;GO:0006338;GO:0006357;GO:0007369;GO:0007399;GO:0007566;GO:0019827;GO:0030520;GO:0030521;GO:0030900;GO:0042921;GO:0045893;GO:0055007;GO:0060674;GO:1901998	GO:0000785;GO:0005634;GO:0005654;GO:0016514;GO:0035060;GO:0070603;GO:0071564;GO:0071565	GO:0003677;GO:0005515;GO:0016922;GO:0031491;GO:0140658	mmu04714 Thermogenesis;mmu05225 Hepatocellular carcinoma	R-MMU-8878171 Transcriptional regulation by RUNX1;R-MMU-8939243 RUNX1 interacts with co-factors whose precise effect on RUNX1 targets is not known;R-MMU-3214858 RMTs methylate histone arginines;R-MMU-3247509 Chromatin modifying enzymes;R-MMU-4839726 Chromatin organization	-
A2RSJ4	Uhrf1bp1l	UHRF1-binding protein 1-like	75089	2090.04	2090.04	2090.04	78871.8	82917.1	76188.3	GO:0005737;GO:0005768;GO:0005769;GO:0005829;GO:0008150;GO:0042803;GO:0062069	GO:0008150	GO:0005737;GO:0005768;GO:0005769;GO:0005829	GO:0042803;GO:0062069	-	R-MMU-9012999 RHO GTPase cycle;R-MMU-9696270 RND2 GTPase cycle	-
A2RSY6	Trmt1l	TRMT1-like protein	98685	191706	178929	164747	137574	160739	135462	GO:0000049;GO:0002940;GO:0003723;GO:0004809;GO:0005634;GO:0007610;GO:0008033;GO:0008168;GO:0008344;GO:0016740;GO:0030534;GO:0032259;GO:0046872	GO:0002940;GO:0007610;GO:0008033;GO:0008344;GO:0030534;GO:0032259	GO:0005634	GO:0000049;GO:0003723;GO:0004809;GO:0008168;GO:0016740;GO:0046872	-	-	WP310 mRNA processing
A2RTL5	Rsrc2	Arginine/serine-rich coiled-coil protein 2	208606	41548.6	2090.04	2090.04	76314.4	44596.9	68989.9	GO:0005575;GO:0008150	GO:0008150	GO:0005575	-	-	-	WP310 mRNA processing
A3KGS3	Ralgapa2	Ral GTPase-activating protein subunit alpha-2	241694	32853.5	36080.1	29534.9	58534.1	30502.1	61284.7	GO:0005096;GO:0005515;GO:0005634;GO:0005737;GO:0005829;GO:0005886;GO:0032484;GO:0032880;GO:0043547;GO:0046982;GO:0051056;GO:0060178;GO:0090630	GO:0032484;GO:0032880;GO:0043547;GO:0051056;GO:0060178;GO:0090630	GO:0005634;GO:0005737;GO:0005829;GO:0005886	GO:0005096;GO:0005515;GO:0046982	mmu04014 Ras signaling pathway	-	-
A3KGV1	Odf2	Outer dense fiber protein 2	18286	929830	858198	883735	190149	187526	181771	GO:0001520;GO:0005200;GO:0005515;GO:0005737;GO:0005813;GO:0005814;GO:0005856;GO:0005874;GO:0005929;GO:0007275;GO:0007283;GO:0008104;GO:0010457;GO:0030154;GO:0031267;GO:0031514;GO:0036064;GO:0036126;GO:0042995;GO:0044782;GO:0097539;GO:0120103;GO:1902017	GO:0007275;GO:0007283;GO:0008104;GO:0010457;GO:0030154;GO:0044782;GO:1902017	GO:0001520;GO:0005737;GO:0005813;GO:0005814;GO:0005856;GO:0005874;GO:0005929;GO:0031514;GO:0036064;GO:0036126;GO:0042995;GO:0097539;GO:0120103	GO:0005200;GO:0005515;GO:0031267	-	R-MMU-69275 G2/M Transition;R-MMU-453274 Mitotic G2-G2/M phases;R-MMU-1852241 Organelle biogenesis and maintenance;R-MMU-68886 M Phase;R-MMU-5617833 Cilium Assembly;R-MMU-69278 Cell Cycle, Mitotic;R-MMU-380320 Recruitment of NuMA to mitotic centrosomes;R-MMU-68877 Mitotic Prometaphase;R-MMU-380270 Recruitment of mitotic centrosome proteins and complexes;R-MMU-380287 Centrosome maturation;R-MMU-38…	-
A3KMP2	Ttc38	Tetratricopeptide repeat protein 38	239570	2090.04	2090.04	2090.04	192464	190789	219683	GO:0003674;GO:0008150	GO:0008150	-	GO:0003674	-	-	-
A6H584	Col6a5	Collagen alpha-5(VI) chain	665033	2090.04	2090.04	2090.04	16236.6	2090.04	34121.5	GO:0005576;GO:0005581;GO:0007155;GO:0030020;GO:0030198;GO:0031012;GO:0062023	GO:0007155;GO:0030198	GO:0005576;GO:0005581;GO:0031012;GO:0062023	GO:0030020	mmu04510 Focal adhesion;mmu04512 ECM-receptor interaction;mmu05165 Human papillomavirus infection;mmu04974 Protein digestion and absorption;mmu04151 PI3K-Akt signaling pathway	R-MMU-422475 Axon guidance;R-MMU-9675108 Nervous system development;R-MMU-9006934 Signaling by Receptor Tyrosine Kinases;R-MMU-216083 Integrin cell surface interactions;R-MMU-375165 NCAM signaling for neurite out-growth;R-MMU-3000178 ECM proteoglycans;R-MMU-419037 NCAM1 interactions;R-MMU-2022090 Assembly of collagen fibrils and other multimeric structures;R-MMU-1266738 Developmental Biology;R-MM…	-
A6H5Y3	Mtr	Methionine synthase	238505	2090.04	2090.04	2090.04	63010.1	63059.9	63403.2	GO:0005542;GO:0005737;GO:0005829;GO:0006479;GO:0006555;GO:0008168;GO:0008270;GO:0008652;GO:0008705;GO:0009086;GO:0009235;GO:0016597;GO:0016740;GO:0031103;GO:0031419;GO:0032259;GO:0042558;GO:0044237;GO:0046653;GO:0046872;GO:0048678;GO:0050667;GO:0071732	GO:0006479;GO:0006555;GO:0008652;GO:0009086;GO:0009235;GO:0031103;GO:0032259;GO:0042558;GO:0044237;GO:0046653;GO:0048678;GO:0050667;GO:0071732	GO:0005737;GO:0005829	GO:0005542;GO:0008168;GO:0008270;GO:0008705;GO:0016597;GO:0016740;GO:0031419;GO:0046872	mmu01230 Biosynthesis of amino acids;mmu00270 Cysteine and methionine metabolism;mmu00450 Selenocompound metabolism;mmu00670 One carbon pool by folate	R-MMU-71291 Metabolism of amino acids and derivatives;R-MMU-9013407 RHOH GTPase cycle;R-MMU-9012999 RHO GTPase cycle;R-MMU-156580 Phase II - Conjugation of compounds;R-MMU-211859 Biological oxidations;R-MMU-156581 Methylation;R-MMU-196854 Metabolism of vitamins and cofactors;R-MMU-196849 Metabolism of water-soluble vitamins and cofactors;R-MMU-1614635 Sulfur amino acid metabolism;R-MMU-196741 Cob…	WP730 Glutathione and one-carbon metabolism;WP1770 One-carbon metabolism and related pathways;WP1272 Selenium micronutrient network;WP1273 Folic acid network;WP435 One-carbon metabolism
A6H5Z3	Exoc6b	Exocyst complex component 6B	75914	2090.04	2090.04	2090.04	77561.9	83385.2	82470	GO:0000145;GO:0003674;GO:0006887;GO:0006893;GO:0006904	GO:0006887;GO:0006893;GO:0006904	GO:0000145	GO:0003674	-	-	-
A6H630	Armt1	Damage-control phosphatase ARMT1	73419	2090.04	2090.04	2090.04	29312.1	26151.1	15610	GO:0005575;GO:0006974;GO:0008168;GO:0008757;GO:0016740;GO:0016787;GO:0016791;GO:0019899;GO:0032259;GO:0046872;GO:0051998;GO:2001020	GO:0006974;GO:0032259;GO:2001020	GO:0005575	GO:0008168;GO:0008757;GO:0016740;GO:0016787;GO:0016791;GO:0019899;GO:0046872;GO:0051998	-	-	-
A6H8H2	Dennd4c	DENN domain-containing protein 4C	329877	2090.04	2090.04	2090.04	19210.4	40833.6	41367.1	GO:0005085;GO:0005737;GO:0005794;GO:0005829;GO:0005886;GO:0015031;GO:0016020;GO:0030904;GO:0031410;GO:0032483;GO:0032593;GO:0032869;GO:0043231;GO:0072659	GO:0015031;GO:0032483;GO:0032869;GO:0072659	GO:0005737;GO:0005794;GO:0005829;GO:0005886;GO:0016020;GO:0030904;GO:0031410;GO:0032593;GO:0043231	GO:0005085	-	R-MMU-8876198 RAB GEFs exchange GTP for GDP on RABs;R-MMU-9007101 Rab regulation of trafficking	-
A6X935	Itih4	Inter alpha-trypsin inhibitor, heavy chain 4	16427	232319	217656	318107	1.7081e+06	1.68962e+06	1728730	GO:0004867;GO:0005515;GO:0005576;GO:0005615;GO:0005737;GO:0005886;GO:0006953;GO:0010466;GO:0030212;GO:0030414;GO:0062023	GO:0006953;GO:0010466;GO:0030212	GO:0005576;GO:0005615;GO:0005737;GO:0005886;GO:0062023	GO:0004867;GO:0005515;GO:0030414	-	R-MMU-76005 Response to elevated platelet cytosolic Ca2+;R-MMU-114608 Platelet degranulation ;R-MMU-76002 Platelet activation, signaling and aggregation;R-MMU-109582 Hemostasis	-
A8C756	Thada	Thyroid adenoma-associated protein homolog	240174	2090.04	2090.04	2090.04	12032.1	30552.1	25730.7	GO:0003674;GO:0030488;GO:0032471;GO:0055088	GO:0030488;GO:0032471;GO:0055088	-	GO:0003674	-	-	-
B1AVZ0	Uprt	Uracil phosphoribosyltransferase homolog	331487	36231.7	38156.8	2090.04	95015.4	80015.5	79703.6	GO:0000166;GO:0005525;GO:0005634;GO:0005654;GO:0005737;GO:0005829;GO:0006222;GO:0009116;GO:0043231	GO:0006222;GO:0009116	GO:0005634;GO:0005654;GO:0005737;GO:0005829;GO:0043231	GO:0000166;GO:0005525	-	-	-
B1AY10	Nfx1	Transcriptional repressor NF-X1	74164	2090.04	2090.04	2090.04	114081	116520	117993	GO:0000122;GO:0000977;GO:0000981;GO:0001227;GO:0003676;GO:0003677;GO:0003700;GO:0005515;GO:0005634;GO:0005654;GO:0005730;GO:0005829;GO:0005886;GO:0006355;GO:0008270;GO:0016740;GO:0045347;GO:0046872;GO:0051865;GO:0061630	GO:0000122;GO:0006355;GO:0045347;GO:0051865	GO:0005634;GO:0005654;GO:0005730;GO:0005829;GO:0005886	GO:0000977;GO:0000981;GO:0001227;GO:0003676;GO:0003677;GO:0003700;GO:0005515;GO:0008270;GO:0016740;GO:0046872;GO:0061630	mmu05165 Human papillomavirus infection	-	-
B1AY13	Usp24	Ubiquitin carboxyl-terminal hydrolase 24	329908	556998	396983	353242	129444	113745	204697	GO:0004197;GO:0004843;GO:0005634;GO:0005829;GO:0006511;GO:0008233;GO:0008234;GO:0016579;GO:0016787	GO:0006511;GO:0016579	GO:0005634;GO:0005829	GO:0004197;GO:0004843;GO:0008233;GO:0008234;GO:0016787	-	R-MMU-5689880 Ub-specific processing proteases;R-MMU-5688426 Deubiquitination	-
B1AZA5	Tmem245	Transmembrane protein 245	242474	2090.04	2090.04	2090.04	2090.04	20194.2	58738	GO:0016020;GO:0016021	-	GO:0016020;GO:0016021	-	-	-	-
B1AZI6	Thoc2	THO complex subunit 2	331401	2090.04	2090.04	2090.04	31293.3	98834.8	78847.5	GO:0000346;GO:0000347;GO:0000445;GO:0000781;GO:0000902;GO:0001824;GO:0003723;GO:0003729;GO:0005515;GO:0005634;GO:0006397;GO:0006406;GO:0008380;GO:0010468;GO:0010793;GO:0010977;GO:0016973;GO:0017145;GO:0046784;GO:0048666;GO:0048699;GO:0051028	GO:0000902;GO:0001824;GO:0006397;GO:0006406;GO:0008380;GO:0010468;GO:0010793;GO:0010977;GO:0016973;GO:0017145;GO:0046784;GO:0048666;GO:0048699;GO:0051028	GO:0000346;GO:0000347;GO:0000445;GO:0000781;GO:0005634	GO:0003723;GO:0003729;GO:0005515	mmu03040 Spliceosome;mmu03013 Nucleocytoplasmic transport	R-MMU-72203 Processing of Capped Intron-Containing Pre-mRNA;R-MMU-72187 mRNA 3'-end processing;R-MMU-73856 RNA Polymerase II Transcription Termination;R-MMU-72202 Transport of Mature Transcript to Cytoplasm;R-MMU-159236 Transport of Mature mRNA derived from an Intron-Containing Transcript	-
B2RQC2	Usp42	Ubiquitin carboxyl-terminal hydrolase 42	76800	2090.04	2090.04	2090.04	69553.3	80292.5	72071.2	GO:0004197;GO:0004843;GO:0005634;GO:0005829;GO:0006508;GO:0006511;GO:0007283;GO:0008233;GO:0008234;GO:0016579;GO:0016787;GO:0030154;GO:0042981	GO:0006508;GO:0006511;GO:0007283;GO:0016579;GO:0030154;GO:0042981	GO:0005634;GO:0005829	GO:0004197;GO:0004843;GO:0008233;GO:0008234;GO:0016787	-	R-MMU-5689880 Ub-specific processing proteases;R-MMU-5688426 Deubiquitination	-
B2RQC6	Cad	CAD protein	69719	2.52924e+06	2.67126e+06	2614450	1452376	1384704	1.46387e+06	GO:0000166;GO:0002134;GO:0003824;GO:0004070;GO:0004088;GO:0004151;GO:0004672;GO:0005524;GO:0005634;GO:0005654;GO:0005737;GO:0005829;GO:0006207;GO:0006221;GO:0006225;GO:0006228;GO:0006520;GO:0006541;GO:0006807;GO:0008152;GO:0008270;GO:0016363;GO:0016597;GO:0016740;GO:0016743;GO:0016787;GO:0016810;GO:0016812;GO:0016874;GO:0018107;GO:0019240;GO:0019899;GO:0042802;GO:0044205;GO:0046777;GO:0046872	GO:0006207;GO:0006221;GO:0006225;GO:0006228;GO:0006520;GO:0006541;GO:0006807;GO:0008152;GO:0018107;GO:0019240;GO:0044205;GO:0046777	GO:0005634;GO:0005654;GO:0005737;GO:0005829;GO:0016363	GO:0000166;GO:0002134;GO:0003824;GO:0004070;GO:0004088;GO:0004151;GO:0004672;GO:0005524;GO:0008270;GO:0016597;GO:0016740;GO:0016743;GO:0016787;GO:0016810;GO:0016812;GO:0016874;GO:0019899;GO:0042802;GO:0046872	mmu01240 Biosynthesis of cofactors;mmu00250 Alanine, aspartate and glutamate metabolism;mmu00240 Pyrimidine metabolism	R-MMU-15869 Metabolism of nucleotides;R-MMU-8956320 Nucleotide biosynthesis	WP662 Amino acid metabolism;WP1763 PluriNetWork: mechanisms associated with pluripotency
B2RR83	Ythdc2	3'-5' RNA helicase YTHDC2	240255	380923	287899	225991	241745	270766	280877	GO:0000166;GO:0003676;GO:0003723;GO:0003724;GO:0004386;GO:0005515;GO:0005524;GO:0005622;GO:0005634;GO:0005737;GO:0005783;GO:0007283;GO:0007286;GO:0008186;GO:0016787;GO:0030154;GO:0034458;GO:0034612;GO:0035770;GO:0044829;GO:0048477;GO:0048599;GO:0051321;GO:0051729;GO:0070063;GO:0070555;GO:1990247	GO:0007283;GO:0007286;GO:0030154;GO:0034612;GO:0044829;GO:0048477;GO:0048599;GO:0051321;GO:0051729;GO:0070555	GO:0005622;GO:0005634;GO:0005737;GO:0005783;GO:0035770	GO:0000166;GO:0003676;GO:0003723;GO:0003724;GO:0004386;GO:0005515;GO:0005524;GO:0008186;GO:0016787;GO:0034458;GO:0070063;GO:1990247	-	-	-
B2RRE7	Otud4	OTU domain-containing protein 4	73945	2090.04	2090.04	2090.04	128830	117216	138085	GO:0002376;GO:0004843;GO:0005634;GO:0005737;GO:0005829;GO:0006508;GO:0008233;GO:0008234;GO:0016579;GO:0016787;GO:0034122;GO:0045087;GO:0060090;GO:0061578;GO:0070536;GO:0071108;GO:1901537;GO:1903093;GO:2000660	GO:0002376;GO:0006508;GO:0016579;GO:0034122;GO:0045087;GO:0070536;GO:0071108;GO:1901537;GO:1903093;GO:2000660	GO:0005634;GO:0005737;GO:0005829	GO:0004843;GO:0008233;GO:0008234;GO:0016787;GO:0060090;GO:0061578	-	-	-
B2RXC1	Trappc11	Trafficking protein particle complex subunit 11	320714	2090.04	2090.04	46326.2	109658	92974.6	102886	GO:0003674;GO:0005794;GO:0006888;GO:0007030;GO:0016192;GO:0030008;GO:0045054;GO:0061635	GO:0006888;GO:0007030;GO:0016192;GO:0045054;GO:0061635	GO:0005794;GO:0030008	GO:0003674	-	R-MMU-8876198 RAB GEFs exchange GTP for GDP on RABs;R-MMU-9007101 Rab regulation of trafficking	-
B2RXS4	Plxnb2	Plexin-B2	140570	66460.2	58804.4	908986	153517	148098	146686	GO:0001843;GO:0001932;GO:0002116;GO:0005515;GO:0005886;GO:0005887;GO:0007156;GO:0007162;GO:0007165;GO:0007275;GO:0007405;GO:0007420;GO:0008360;GO:0010976;GO:0016020;GO:0016021;GO:0017154;GO:0030334;GO:0043087;GO:0045727;GO:0050772;GO:0062023;GO:0071526;GO:1902287;GO:1904861;GO:2001222	GO:0001843;GO:0001932;GO:0007156;GO:0007162;GO:0007165;GO:0007275;GO:0007405;GO:0007420;GO:0008360;GO:0010976;GO:0030334;GO:0043087;GO:0045727;GO:0050772;GO:0071526;GO:1902287;GO:1904861;GO:2001222	GO:0002116;GO:0005886;GO:0005887;GO:0016020;GO:0016021;GO:0062023	GO:0005515;GO:0017154	mmu04360 Axon guidance	-	-
B2RY56	Rbm25	RNA-binding protein 25	67039	2090.04	2090.04	2090.04	197588	211470	202296	GO:0000381;GO:0003676;GO:0003723;GO:0003729;GO:0005634;GO:0005737;GO:0006397;GO:0006915;GO:0008380;GO:0016607;GO:0042981	GO:0000381;GO:0006397;GO:0006915;GO:0008380;GO:0042981	GO:0005634;GO:0005737;GO:0016607	GO:0003676;GO:0003723;GO:0003729	mmu03040 Spliceosome	-	WP310 mRNA processing
B2RY71	Dnai3	Dynein axonemal intermediate chain 3	242253	27336.7	2090.04	2090.04	58866.7	64643.1	62122.3	GO:0005737;GO:0005858;GO:0007018;GO:0030336;GO:0034316;GO:0036156;GO:0036159;GO:0045503;GO:0045504;GO:0045669;GO:0060294;GO:0071933	GO:0007018;GO:0030336;GO:0034316;GO:0036159;GO:0045669;GO:0060294	GO:0005737;GO:0005858;GO:0036156	GO:0045503;GO:0045504;GO:0071933	-	-	-
B8JK39	Itga9	Integrin alpha-9	104099	2090.04	2090.04	2090.04	50064.7	54943.6	27525.3	GO:0005178;GO:0007155;GO:0007160;GO:0007229;GO:0008305;GO:0009897;GO:0009925;GO:0016020;GO:0016021;GO:0030593;GO:0033627;GO:0046872;GO:0050900;GO:0098609	GO:0007155;GO:0007160;GO:0007229;GO:0030593;GO:0033627;GO:0050900;GO:0098609	GO:0008305;GO:0009897;GO:0009925;GO:0016020;GO:0016021	GO:0005178;GO:0046872	mmu04810 Regulation of actin cytoskeleton;mmu04510 Focal adhesion;mmu04512 ECM-receptor interaction;mmu05412 Arrhythmogenic right ventricular cardiomyopathy;mmu05410 Hypertrophic cardiomyopathy;mmu05414 Dilated cardiomyopathy;mmu05165 Human papillomavirus infection;mmu04151 PI3K-Akt signaling pathway;mmu04514 Cell adhesion molecules	R-MMU-373760 L1CAM interactions;R-MMU-445144 Signal transduction by L1;R-MMU-422475 Axon guidance;R-MMU-9675108 Nervous system development;R-MMU-216083 Integrin cell surface interactions;R-MMU-3000178 ECM proteoglycans;R-MMU-1266738 Developmental Biology;R-MMU-1474244 Extracellular matrix organization	WP6 Integrin-mediated cell adhesion;WP85 Focal adhesion;WP2841 Focal adhesion: PI3K-Akt-mTOR signaling pathway
C0HK79	Arxes1	Adipocyte-related X-chromosome expressed sequence 1	76219	2090.04	2090.04	2090.04	70413.6	66066.3	71897.5	GO:0005783;GO:0005787;GO:0006465;GO:0045047;GO:0045444	GO:0006465;GO:0045047;GO:0045444	GO:0005783;GO:0005787	-	mmu03060 Protein export	-	-
C0HKD8	Mfap1a	Microfibrillar-associated protein 1A	67532	2090.04	2090.04	2090.04	43700	35810.9	26578.2	GO:0000398;GO:0001527;GO:0005201;GO:0005634;GO:0005654;GO:0005684;GO:0005813;GO:0062023;GO:0071005	GO:0000398	GO:0001527;GO:0005634;GO:0005654;GO:0005684;GO:0005813;GO:0062023;GO:0071005	GO:0005201	-	-	-
D3YV10	Ccdc13	Coiled-coil domain-containing protein 13	100502861	2090.04	2090.04	2090.04	81323.8	80962.3	21751.6	GO:0003674;GO:0005654;GO:0005737;GO:0005813;GO:0005829;GO:0005856;GO:0006974;GO:0030030;GO:0031122;GO:0034451;GO:0042995;GO:1905515	GO:0006974;GO:0030030;GO:0031122;GO:1905515	GO:0005654;GO:0005737;GO:0005813;GO:0005829;GO:0005856;GO:0034451;GO:0042995	GO:0003674	-	-	-
D3YVL2	Cfap70	Cilia- and flagella-associated protein 70	76670	111810	87804.5	39205.9	19643.2	16362.4	19220.7	GO:0003341;GO:0003674;GO:0005737;GO:0005856;GO:0005929;GO:0005930;GO:0031514;GO:0036064;GO:0036126;GO:0036157;GO:0042995;GO:0060271	GO:0003341;GO:0060271	GO:0005737;GO:0005856;GO:0005929;GO:0005930;GO:0031514;GO:0036064;GO:0036126;GO:0036157;GO:0042995	GO:0003674	-	-	-
D3YXK2	Safb	Scaffold attachment factor B1	224903	63633.5	31863.2	2090.04	202193	179639	187177	GO:0000978;GO:0003676;GO:0003677;GO:0003682;GO:0003723;GO:0005515;GO:0005634;GO:0005654;GO:0006355;GO:0006357;GO:0030496;GO:0030520;GO:0040008;GO:0042445;GO:0043565;GO:0045944;GO:0050684	GO:0006355;GO:0006357;GO:0030520;GO:0040008;GO:0042445;GO:0045944;GO:0050684	GO:0005634;GO:0005654;GO:0030496	GO:0000978;GO:0003676;GO:0003677;GO:0003682;GO:0003723;GO:0005515;GO:0043565	-	R-MMU-3899300 SUMOylation of transcription cofactors;R-MMU-2990846 SUMOylation;R-MMU-3108232 SUMO E3 ligases SUMOylate target proteins	-
D3YZI9	Pgbd5	PiggyBac transposable element-derived protein 5	209966	2090.04	2090.04	2090.04	61213.3	64809.9	80115.6	GO:0004518;GO:0004519;GO:0004803;GO:0005634;GO:0005654;GO:0016787;GO:0032196;GO:0098038	GO:0032196;GO:0098038	GO:0005634;GO:0005654	GO:0004518;GO:0004519;GO:0004803;GO:0016787	-	-	-
D3YZV8	Ccdc8	Coiled-coil domain-containing protein 8 homolog	434130	2090.04	2090.04	2090.04	77341.6	65679.3	70123.1	GO:0000226;GO:0005654;GO:0005737;GO:0005813;GO:0005829;GO:0005856;GO:0005886;GO:0007088;GO:1990393	GO:0000226;GO:0007088	GO:0005654;GO:0005737;GO:0005813;GO:0005829;GO:0005856;GO:0005886;GO:1990393	-	-	-	-
E1U8D0	Soga1	Protein SOGA1	320706	2090.04	2090.04	2090.04	2090.04	9451.36	13663.8	GO:0003674;GO:0005576;GO:0005615;GO:0008286;GO:0010506;GO:0045721	GO:0008286;GO:0010506;GO:0045721	GO:0005576;GO:0005615	GO:0003674	-	-	-
E9PV24	Fga	Fibrinogen alpha chain	14161	9960111	11288213	12914955	10559802	9202165	9104096	GO:0002250;GO:0002376;GO:0005102;GO:0005198;GO:0005201;GO:0005576;GO:0005577;GO:0005615;GO:0005737;GO:0005791;GO:0005938;GO:0007160;GO:0007596;GO:0007599;GO:0009897;GO:0009986;GO:0014911;GO:0030168;GO:0031091;GO:0031639;GO:0034116;GO:0042730;GO:0043152;GO:0045087;GO:0045202;GO:0045907;GO:0045921;GO:0046872;GO:0050714;GO:0050839;GO:0051258;GO:0051592;GO:0062023;GO:0065003;GO:0070374;GO:0070527;GO:…	GO:0002250;GO:0002376;GO:0007160;GO:0007596;GO:0007599;GO:0014911;GO:0030168;GO:0031639;GO:0034116;GO:0042730;GO:0043152;GO:0045087;GO:0045907;GO:0045921;GO:0050714;GO:0051258;GO:0051592;GO:0065003;GO:0070374;GO:0070527;GO:0072377;GO:0072378;GO:0090277;GO:1902042;GO:2000352	GO:0005576;GO:0005577;GO:0005615;GO:0005737;GO:0005791;GO:0005938;GO:0009897;GO:0009986;GO:0031091;GO:0045202;GO:0062023;GO:0072562	GO:0005102;GO:0005198;GO:0005201;GO:0046872;GO:0050839	mmu05171 Coronavirus disease - COVID-19;mmu04610 Complement and coagulation cascades;mmu04611 Platelet activation;mmu04613 Neutrophil extracellular trap formation	R-MMU-76005 Response to elevated platelet cytosolic Ca2+;R-MMU-114608 Platelet degranulation ;R-MMU-76002 Platelet activation, signaling and aggregation;R-MMU-109582 Hemostasis;R-MMU-5674135 MAP2K and MAPK activation;R-MMU-5673001 RAF/MAP kinase cascade;R-MMU-140875 Common Pathway of Fibrin Clot Formation;R-MMU-5683057 MAPK family signaling cascades;R-MMU-354194 GRB2:SOS provides linkage to MAPK …	WP460 Blood clotting cascade;WP5128 Fibrin complement receptor 3 signaling pathway
E9PVA8	Gcn1	eIF-2-alpha kinase activator GCN1	231659	163436	345580	265530	248184	220629	255268	GO:0005515;GO:0005737;GO:0005829;GO:0005844;GO:0006417;GO:0019887;GO:0019901;GO:0033674;GO:0034198;GO:0036003;GO:0043022;GO:1990253	GO:0006417;GO:0033674;GO:0034198;GO:0036003;GO:1990253	GO:0005737;GO:0005829;GO:0005844	GO:0005515;GO:0019887;GO:0019901;GO:0043022	-	-	-
E9PY46	Ift140	Intraflagellar transport protein 140 homolog	106633	529844	472300	504699	224249	191015	207530	GO:0001750;GO:0003674;GO:0005737;GO:0005813;GO:0005814;GO:0005856;GO:0005929;GO:0005930;GO:0007368;GO:0007507;GO:0008589;GO:0021532;GO:0030030;GO:0030991;GO:0031076;GO:0032391;GO:0035108;GO:0035721;GO:0035845;GO:0036064;GO:0042073;GO:0042733;GO:0042995;GO:0048701;GO:0060271;GO:0061512;GO:0097730;GO:1902017;GO:1905515;GO:1990403	GO:0007368;GO:0007507;GO:0008589;GO:0021532;GO:0030030;GO:0031076;GO:0035108;GO:0035721;GO:0035845;GO:0042073;GO:0042733;GO:0048701;GO:0060271;GO:0061512;GO:1902017;GO:1905515;GO:1990403	GO:0001750;GO:0005737;GO:0005813;GO:0005814;GO:0005856;GO:0005929;GO:0005930;GO:0030991;GO:0032391;GO:0036064;GO:0042995;GO:0097730	GO:0003674	-	R-MMU-5610787 Hedgehog 'off' state;R-MMU-5620924 Intraflagellar transport;R-MMU-1852241 Organelle biogenesis and maintenance;R-MMU-5617833 Cilium Assembly;R-MMU-5358351 Signaling by Hedgehog	-
E9PYH6	Setd1a	Histone-lysine N-methyltransferase SETD1A	233904	2090.04	2090.04	2090.04	9991.28	2090.04	13399.7	GO:0000785;GO:0000791;GO:0003676;GO:0003723;GO:0005515;GO:0005634;GO:0005694;GO:0006325;GO:0006974;GO:0007420;GO:0008013;GO:0008168;GO:0010628;GO:0016607;GO:0016740;GO:0018024;GO:0019827;GO:0032259;GO:0035097;GO:0042800;GO:0044648;GO:0045646;GO:0045815;GO:0048188;GO:0051568;GO:0061629;GO:0080182;GO:0097692;GO:1902036;GO:1902275;GO:2000179;GO:2000648	GO:0006325;GO:0006974;GO:0007420;GO:0010628;GO:0019827;GO:0032259;GO:0044648;GO:0045646;GO:0045815;GO:0051568;GO:0080182;GO:0097692;GO:1902036;GO:1902275;GO:2000179;GO:2000648	GO:0000785;GO:0000791;GO:0005634;GO:0005694;GO:0016607;GO:0035097;GO:0048188	GO:0003676;GO:0003723;GO:0005515;GO:0008013;GO:0008168;GO:0016740;GO:0018024;GO:0042800;GO:0061629	mmu00310 Lysine degradation	R-MMU-8878171 Transcriptional regulation by RUNX1;R-MMU-3247509 Chromatin modifying enzymes;R-MMU-4839726 Chromatin organization;R-MMU-3214841 PKMTs methylate histone lysines;R-MMU-8936459 RUNX1 regulates genes involved in megakaryocyte differentiation and platelet function	-
E9PYK3	Parp4	Protein mono-ADP-ribosyltransferase PARP4	328417	114811	131237	66514.7	907887	855923	297910	GO:0003950;GO:0005634;GO:0005737;GO:0005819;GO:0005829;GO:0005876;GO:0006464;GO:0006471;GO:0006954;GO:0008219;GO:0016740;GO:0016757;GO:0019899;GO:0051972;GO:0140289;GO:1990404	GO:0006464;GO:0006471;GO:0006954;GO:0008219;GO:0051972;GO:0140289	GO:0005634;GO:0005737;GO:0005819;GO:0005829;GO:0005876	GO:0003950;GO:0016740;GO:0016757;GO:0019899;GO:1990404	mmu04210 Apoptosis;mmu03410 Base excision repair	R-MMU-196854 Metabolism of vitamins and cofactors;R-MMU-196849 Metabolism of water-soluble vitamins and cofactors;R-MMU-197264 Nicotinamide salvaging;R-MMU-196807 Nicotinate metabolism	-
E9PYY5	Dnai4	Dynein axonemal intermediate chain 4	242584	2090.04	2090.04	2090.04	31304.5	46542.2	50362.1	GO:0002244;GO:0003341;GO:0005515;GO:0005737;GO:0005856;GO:0005858;GO:0005929;GO:0005930;GO:0007018;GO:0031514;GO:0042995;GO:0045503;GO:0045504;GO:0070286	GO:0002244;GO:0003341;GO:0007018;GO:0070286	GO:0005737;GO:0005856;GO:0005858;GO:0005929;GO:0005930;GO:0031514;GO:0042995	GO:0005515;GO:0045503;GO:0045504	-	-	-
E9PZJ8	Ascc3	Activating signal cointegrator 1 complex subunit 3	77987	2090.04	2090.04	2090.04	22979.3	15557.3	13839.6	GO:0000166;GO:0003676;GO:0003678;GO:0004386;GO:0005524;GO:0005634;GO:0005737;GO:0005829;GO:0006281;GO:0006307;GO:0006974;GO:0008283;GO:0016787;GO:0032508;GO:0043138;GO:0072344;GO:0099053;GO:1990116	GO:0006281;GO:0006307;GO:0006974;GO:0008283;GO:0032508;GO:0072344;GO:1990116	GO:0005634;GO:0005737;GO:0005829;GO:0099053	GO:0000166;GO:0003676;GO:0003678;GO:0004386;GO:0005524;GO:0016787;GO:0043138	-	-	-
E9Q0C6	Gm14569	Acrosomal protein KIAA1210	101055983	2090.04	2090.04	41504.6	157918	144570	159190	GO:0001669;GO:0031410;GO:0061832	-	GO:0001669;GO:0031410;GO:0061832	-	-	-	-
E9Q137	Tex264	Testis-expressed protein 264 homolog	21767	2090.04	2090.04	2090.04	152870	113184	153538	GO:0000421;GO:0005634;GO:0005657;GO:0005694;GO:0005737;GO:0005783;GO:0005789;GO:0005829;GO:0006281;GO:0006914;GO:0006974;GO:0016020;GO:0016021;GO:0031410;GO:0038023;GO:0061709;GO:0106300	GO:0006281;GO:0006914;GO:0006974;GO:0061709;GO:0106300	GO:0000421;GO:0005634;GO:0005657;GO:0005694;GO:0005737;GO:0005783;GO:0005789;GO:0005829;GO:0016020;GO:0016021;GO:0031410	GO:0038023	-	R-MMU-76005 Response to elevated platelet cytosolic Ca2+;R-MMU-114608 Platelet degranulation ;R-MMU-76002 Platelet activation, signaling and aggregation;R-MMU-109582 Hemostasis	-
E9Q236	Abcc4	ATP-binding cassette sub-family C member 4	239273	2090.04	2090.04	2090.04	10202	13595	2090.04	GO:0000166;GO:0001409;GO:0005524;GO:0005886;GO:0006855;GO:0006869;GO:0008559;GO:0015132;GO:0015143;GO:0015216;GO:0015431;GO:0015432;GO:0015562;GO:0015721;GO:0015732;GO:0015747;GO:0016020;GO:0016021;GO:0016323;GO:0016324;GO:0016887;GO:0031088;GO:0032310;GO:0034634;GO:0042626;GO:0042910;GO:0055085;GO:0060271;GO:0070730;GO:0071716;GO:0140115	GO:0006855;GO:0006869;GO:0015721;GO:0015732;GO:0015747;GO:0032310;GO:0055085;GO:0060271;GO:0070730;GO:0071716;GO:0140115	GO:0005886;GO:0016020;GO:0016021;GO:0016323;GO:0016324;GO:0031088	GO:0000166;GO:0001409;GO:0005524;GO:0008559;GO:0015132;GO:0015143;GO:0015216;GO:0015431;GO:0015432;GO:0015562;GO:0016887;GO:0034634;GO:0042626;GO:0042910	mmu01523 Antifolate resistance;mmu04976 Bile secretion;mmu04024 cAMP signaling pathway;mmu02010 ABC transporters	R-MMU-382556 ABC-family proteins mediated transport;R-MMU-76005 Response to elevated platelet cytosolic Ca2+;R-MMU-114608 Platelet degranulation ;R-MMU-76002 Platelet activation, signaling and aggregation;R-MMU-109582 Hemostasis;R-MMU-9748787 Azathioprine ADME;R-MMU-9748784 Drug ADME;R-MMU-9753281 Paracetamol ADME	WP3625 Tyrobp causal network in microglia
E9Q394	Akap13	A-kinase anchor protein 13	75547	2090.04	2090.04	2090.04	26865.1	18534	25539.2	GO:0004691;GO:0005078;GO:0005085;GO:0005634;GO:0005737;GO:0005829;GO:0005856;GO:0005884;GO:0005938;GO:0007186;GO:0007507;GO:0015629;GO:0016020;GO:0030864;GO:0031267;GO:0035023;GO:0035025;GO:0035556;GO:0043123;GO:0043406;GO:0046872;GO:0048471;GO:0051018;GO:0051168;GO:0055007;GO:0060090;GO:0060297;GO:0060348;GO:0061049;GO:0071875;GO:0086023;GO:1900169	GO:0007186;GO:0007507;GO:0035023;GO:0035025;GO:0035556;GO:0043123;GO:0043406;GO:0051168;GO:0055007;GO:0060297;GO:0060348;GO:0061049;GO:0071875;GO:0086023;GO:1900169	GO:0005634;GO:0005737;GO:0005829;GO:0005856;GO:0005884;GO:0005938;GO:0015629;GO:0016020;GO:0030864;GO:0048471	GO:0004691;GO:0005078;GO:0005085;GO:0031267;GO:0046872;GO:0051018;GO:0060090	mmu05163 Human cytomegalovirus infection;mmu04928 Parathyroid hormone synthesis, secretion and action	R-MMU-9012999 RHO GTPase cycle;R-MMU-9013106 RHOC GTPase cycle;R-MMU-8980692 RHOA GTPase cycle;R-MMU-9013026 RHOB GTPase cycle;R-MMU-193704 p75 NTR receptor-mediated signalling;R-MMU-204998 Cell death signalling via NRAGE, NRIF and NADE;R-MMU-416482 G alpha (12/13) signalling events;R-MMU-193648 NRAGE signals death through JNK;R-MMU-73887 Death Receptor Signalling	WP232 G protein signaling pathways
E9Q3L2	Pi4ka	Phosphatidylinositol 4-kinase alpha	224020	63405.7	33205.9	66796.5	87197.8	72169.7	79765.3	GO:0000166;GO:0004430;GO:0005524;GO:0005737;GO:0005886;GO:0006629;GO:0016020;GO:0016301;GO:0016310;GO:0016740;GO:0030660;GO:0039694;GO:0046786;GO:0046854;GO:0048015;GO:0052742	GO:0006629;GO:0016310;GO:0039694;GO:0046786;GO:0046854;GO:0048015	GO:0005737;GO:0005886;GO:0016020;GO:0030660	GO:0000166;GO:0004430;GO:0005524;GO:0016301;GO:0016740;GO:0052742	mmu00562 Inositol phosphate metabolism;mmu04070 Phosphatidylinositol signaling system	R-MMU-1660514 Synthesis of PIPs at the Golgi membrane;R-MMU-1483255 PI Metabolism;R-MMU-1483257 Phospholipid metabolism	-
E9Q414	Apob	Apolipoprotein B-100	238055	88116.8	2090.04	2090.04	64167.5	2090.04	60653.2	GO:0001701;GO:0005319;GO:0005543;GO:0005576;GO:0005615;GO:0005737;GO:0005783;GO:0005811;GO:0005829;GO:0006629;GO:0006642;GO:0006869;GO:0007283;GO:0007399;GO:0008201;GO:0008202;GO:0008203;GO:0009566;GO:0009743;GO:0009791;GO:0010628;GO:0010744;GO:0010884;GO:0010886;GO:0012506;GO:0016042;GO:0019433;GO:0030301;GO:0030317;GO:0031983;GO:0033344;GO:0034359;GO:0034361;GO:0034362;GO:0034363;GO:0034364;GO:…	GO:0001701;GO:0006629;GO:0006642;GO:0006869;GO:0007283;GO:0007399;GO:0008202;GO:0008203;GO:0009566;GO:0009743;GO:0009791;GO:0010628;GO:0010744;GO:0010884;GO:0010886;GO:0016042;GO:0019433;GO:0030301;GO:0030317;GO:0033344;GO:0034374;GO:0034383;GO:0042157;GO:0042158;GO:0042159;GO:0042632;GO:0042953;GO:0045540;GO:0048844	GO:0005576;GO:0005615;GO:0005737;GO:0005783;GO:0005811;GO:0005829;GO:0012506;GO:0031983;GO:0034359;GO:0034361;GO:0034362;GO:0034363;GO:0034364;GO:0042627;GO:0043025;GO:0043231;GO:0070971	GO:0005319;GO:0005543;GO:0008201;GO:0035473;GO:0050750;GO:0120020	mmu04979 Cholesterol metabolism;mmu04975 Fat digestion and absorption;mmu05417 Lipid and atherosclerosis;mmu04977 Vitamin digestion and absorption	R-MMU-2262752 Cellular responses to stress;R-MMU-8953897 Cellular responses to stimuli;R-MMU-8856828 Clathrin-mediated endocytosis;R-MMU-109582 Hemostasis;R-MMU-174824 Plasma lipoprotein assembly, remodeling, and clearance;R-MMU-8963898 Plasma lipoprotein assembly;R-MMU-8963888 Chylomicron assembly;R-MMU-8856825 Cargo recognition for clathrin-mediated endocytosis;R-MMU-8964038 LDL clearance;R-MMU…	-
E9Q4N7	Arid1b	AT-rich interactive domain-containing protein 1B	239985	58302.7	53051.6	45929.3	59485.8	63454.9	55987.4	GO:0003677;GO:0005515;GO:0005634;GO:0005654;GO:0005829;GO:0005886;GO:0006325;GO:0006338;GO:0006357;GO:0007270;GO:0007399;GO:0016514;GO:0031491;GO:0035060;GO:0045893;GO:0060996;GO:0070603;GO:0071565;GO:0097026	GO:0006325;GO:0006338;GO:0006357;GO:0007270;GO:0007399;GO:0045893;GO:0060996;GO:0097026	GO:0005634;GO:0005654;GO:0005829;GO:0005886;GO:0016514;GO:0035060;GO:0070603;GO:0071565	GO:0003677;GO:0005515;GO:0031491	mmu04714 Thermogenesis;mmu05225 Hepatocellular carcinoma	R-MMU-8878171 Transcriptional regulation by RUNX1;R-MMU-8939243 RUNX1 interacts with co-factors whose precise effect on RUNX1 targets is not known;R-MMU-3214858 RMTs methylate histone arginines;R-MMU-3247509 Chromatin modifying enzymes;R-MMU-4839726 Chromatin organization	-
E9Q4Z2	Acacb	Acetyl-CoA carboxylase 2	100705	107364	103615	115080	126574	149786	110009	GO:0000166;GO:0003824;GO:0003989;GO:0005524;GO:0005634;GO:0005739;GO:0006084;GO:0006629;GO:0006631;GO:0006633;GO:0008152;GO:0010629;GO:0010884;GO:0010906;GO:0016874;GO:0031667;GO:0031999;GO:0042802;GO:0043086;GO:0046322;GO:0046872;GO:0050995;GO:0051289;GO:0060421;GO:0097009;GO:2001295	GO:0006084;GO:0006629;GO:0006631;GO:0006633;GO:0008152;GO:0010629;GO:0010884;GO:0010906;GO:0031667;GO:0031999;GO:0043086;GO:0046322;GO:0050995;GO:0051289;GO:0060421;GO:0097009;GO:2001295	GO:0005634;GO:0005739	GO:0000166;GO:0003824;GO:0003989;GO:0005524;GO:0016874;GO:0042802;GO:0046872	mmu00620 Pyruvate metabolism;mmu04922 Glucagon signaling pathway;mmu00640 Propanoate metabolism;mmu04910 Insulin signaling pathway;mmu04152 AMPK signaling pathway;mmu00061 Fatty acid biosynthesis;mmu04931 Insulin resistance;mmu04936 Alcoholic liver disease;mmu04920 Adipocytokine signaling pathway	R-MMU-8978868 Fatty acid metabolism;R-MMU-196780 Biotin transport and metabolism;R-MMU-163685 Integration of energy metabolism;R-MMU-196854 Metabolism of vitamins and cofactors;R-MMU-196849 Metabolism of water-soluble vitamins and cofactors;R-MMU-200425 Carnitine metabolism	WP336 Fatty acid biosynthesis
E9Q555	Rnf213	E3 ubiquitin-protein ligase RNF213	672511	175665	216323	146390	206374	199336	202413	GO:0001525;GO:0002040;GO:0004842;GO:0005730;GO:0005737;GO:0005811;GO:0005829;GO:0006511;GO:0016567;GO:0016740;GO:0016787;GO:0016887;GO:0019216;GO:0042742;GO:0046872;GO:0051865;GO:0061630;GO:0070534;GO:0098792;GO:0120323;GO:0140042;GO:2000051	GO:0001525;GO:0002040;GO:0006511;GO:0016567;GO:0019216;GO:0042742;GO:0051865;GO:0070534;GO:0098792;GO:0120323;GO:0140042;GO:2000051	GO:0005730;GO:0005737;GO:0005811;GO:0005829	GO:0004842;GO:0016740;GO:0016787;GO:0016887;GO:0046872;GO:0061630	-	-	-
E9Q557	Dsp	Desmoplakin	109620	2090.04	2090.04	2090.04	95821.5	77848.7	94368.1	GO:0001533;GO:0002934;GO:0003223;GO:0005080;GO:0005198;GO:0005515;GO:0005737;GO:0005856;GO:0005882;GO:0005886;GO:0005911;GO:0005916;GO:0014704;GO:0016020;GO:0016323;GO:0018149;GO:0030054;GO:0030057;GO:0030216;GO:0034332;GO:0042060;GO:0043588;GO:0045104;GO:0045109;GO:0050839;GO:0086073;GO:0086091;GO:0090136;GO:0097110;GO:0098609;GO:0098911;GO:0150105	GO:0002934;GO:0003223;GO:0018149;GO:0030216;GO:0034332;GO:0042060;GO:0043588;GO:0045104;GO:0045109;GO:0086073;GO:0086091;GO:0090136;GO:0098609;GO:0098911;GO:0150105	GO:0001533;GO:0005737;GO:0005856;GO:0005882;GO:0005886;GO:0005911;GO:0005916;GO:0014704;GO:0016020;GO:0016323;GO:0030054;GO:0030057	GO:0005080;GO:0005198;GO:0005515;GO:0050839;GO:0097110	mmu05412 Arrhythmogenic right ventricular cardiomyopathy	R-MMU-5357801 Programmed Cell Death;R-MMU-9012999 RHO GTPase cycle;R-MMU-75153 Apoptotic execution phase;R-MMU-109581 Apoptosis;R-MMU-111465 Apoptotic cleavage of cellular proteins;R-MMU-9696264 RND3 GTPase cycle;R-MMU-351906 Apoptotic cleavage of cell adhesion proteins;R-MMU-6809371 Formation of the cornified envelope;R-MMU-1266738 Developmental Biology;R-MMU-9696273 RND1 GTPase cycle;R-MMU-6805…	WP488 Alpha 6 beta 4 integrin signaling pathway;WP3632 Lung fibrosis
E9Q5K9	Ythdc1	YTH domain-containing protein 1	231386	2090.04	2090.04	2090.04	16665.9	4756.46	2090.04	GO:0000381;GO:0000398;GO:0001701;GO:0003723;GO:0003729;GO:0005515;GO:0005634;GO:0005654;GO:0005886;GO:0006376;GO:0006397;GO:0006406;GO:0007283;GO:0008380;GO:0009048;GO:0010608;GO:0016604;GO:0016607;GO:0048024;GO:0048160;GO:0110104;GO:1990247	GO:0000381;GO:0000398;GO:0001701;GO:0006376;GO:0006397;GO:0006406;GO:0007283;GO:0008380;GO:0009048;GO:0010608;GO:0048024;GO:0048160;GO:0110104	GO:0005634;GO:0005654;GO:0005886;GO:0016604;GO:0016607	GO:0003723;GO:0003729;GO:0005515;GO:1990247	-	-	-
E9Q6J5	Bod1l	Biorientation of chromosomes in cell division protein 1-like 1	665775	2090.04	2090.04	2090.04	54464.2	130290	101735	GO:0000922;GO:0000940;GO:0003677;GO:0004864;GO:0005654;GO:0005694;GO:0005813;GO:0005876;GO:0006281;GO:0006974;GO:0031297;GO:0032515;GO:0048188;GO:0051721	GO:0006281;GO:0006974;GO:0031297;GO:0032515	GO:0000922;GO:0000940;GO:0005654;GO:0005694;GO:0005813;GO:0005876;GO:0048188	GO:0003677;GO:0004864;GO:0051721	-	-	-
E9Q6P5	Ttc7b	Tetratricopeptide repeat protein 7B	104718	2090.04	2090.04	2090.04	13580.3	13431.7	2090.04	GO:0003674;GO:0005737;GO:0005829;GO:0005886;GO:0016020;GO:0046854;GO:0072659	GO:0046854;GO:0072659	GO:0005737;GO:0005829;GO:0005886;GO:0016020	GO:0003674	-	-	-
E9Q735	Ube4a	Ubiquitin conjugation factor E4 A	140630	2090.04	2090.04	2090.04	20913	15452	19195.5	GO:0000151;GO:0000209;GO:0004842;GO:0005634;GO:0005737;GO:0006511;GO:0016567;GO:0016740;GO:0030433;GO:0034450;GO:0061630	GO:0000209;GO:0006511;GO:0016567;GO:0030433	GO:0000151;GO:0005634;GO:0005737	GO:0004842;GO:0016740;GO:0034450;GO:0061630	mmu04120 Ubiquitin mediated proteolysis	R-MMU-983169 Class I MHC mediated antigen processing & presentation;R-MMU-983168 Antigen processing: Ubiquitination & Proteasome degradation	-
E9Q7E2	Arid2	AT-rich interactive domain-containing protein 2	77044	97351.2	20564.4	21274.4	70584.2	70330.6	73012.5	GO:0003007;GO:0003677;GO:0005634;GO:0005654;GO:0005667;GO:0005886;GO:0006325;GO:0006337;GO:0006355;GO:0008134;GO:0008285;GO:0016514;GO:0030336;GO:0042592;GO:0045944;GO:0046872;GO:0048568;GO:0060038;GO:0060982;GO:0070603;GO:0072359;GO:1905168	GO:0003007;GO:0006325;GO:0006337;GO:0006355;GO:0008285;GO:0030336;GO:0042592;GO:0045944;GO:0048568;GO:0060038;GO:0060982;GO:0072359;GO:1905168	GO:0005634;GO:0005654;GO:0005667;GO:0005886;GO:0016514;GO:0070603	GO:0003677;GO:0008134;GO:0046872	mmu05225 Hepatocellular carcinoma	-	-
E9Q7G0	Numa1	Nuclear mitotic apparatus protein 1	101706	29311.7	2090.04	30513.4	119642	116836	117081	GO:0000132;GO:0000139;GO:0000922;GO:0001578;GO:0005515;GO:0005634;GO:0005654;GO:0005694;GO:0005737;GO:0005813;GO:0005829;GO:0005856;GO:0005874;GO:0005876;GO:0005886;GO:0005938;GO:0007049;GO:0007059;GO:0008017;GO:0008022;GO:0008289;GO:0015631;GO:0016020;GO:0016363;GO:0019897;GO:0019904;GO:0030513;GO:0030953;GO:0031116;GO:0031616;GO:0032388;GO:0032991;GO:0035091;GO:0035371;GO:0036449;GO:0044877;GO:…	GO:0000132;GO:0001578;GO:0007049;GO:0007059;GO:0030513;GO:0030953;GO:0031116;GO:0032388;GO:0045618;GO:0051301;GO:0051798;GO:0051984;GO:0055048;GO:0060236;GO:0060487;GO:0090235;GO:1902365;GO:1902846;GO:1904778;GO:1905820;GO:1905832	GO:0000139;GO:0000922;GO:0005634;GO:0005654;GO:0005694;GO:0005737;GO:0005813;GO:0005829;GO:0005856;GO:0005874;GO:0005876;GO:0005886;GO:0005938;GO:0016020;GO:0016363;GO:0019897;GO:0031616;GO:0032991;GO:0035371;GO:0036449;GO:0045177;GO:0055028;GO:0061673;GO:0072686;GO:0097427;GO:0097431;GO:0097575;GO:0099738;GO:1905720;GO:1990023	GO:0005515;GO:0008017;GO:0008022;GO:0008289;GO:0015631;GO:0019904;GO:0035091;GO:0044877;GO:0051010;GO:0051011;GO:0070840;GO:0097718	-	R-MMU-68886 M Phase;R-MMU-69278 Cell Cycle, Mitotic;R-MMU-380320 Recruitment of NuMA to mitotic centrosomes;R-MMU-68877 Mitotic Prometaphase;R-MMU-68875 Mitotic Prophase	-
E9Q7X6	Heg1	Protein HEG homolog 1	77446	42693.5	2090.04	2090.04	34083.9	43953.6	48355.9	GO:0001570;GO:0001701;GO:0001885;GO:0001886;GO:0001944;GO:0001945;GO:0003017;GO:0003209;GO:0003222;GO:0003281;GO:0005509;GO:0005515;GO:0005886;GO:0005911;GO:0007043;GO:0007275;GO:0007507;GO:0009791;GO:0009897;GO:0009986;GO:0016020;GO:0016021;GO:0030054;GO:0030324;GO:0035024;GO:0035264;GO:0045216;GO:0048845;GO:0050878;GO:0055017;GO:0060039;GO:0090271;GO:1902414;GO:1905709;GO:2000299	GO:0001570;GO:0001701;GO:0001885;GO:0001886;GO:0001944;GO:0001945;GO:0003017;GO:0003209;GO:0003222;GO:0003281;GO:0007043;GO:0007275;GO:0007507;GO:0009791;GO:0030324;GO:0035024;GO:0035264;GO:0045216;GO:0048845;GO:0050878;GO:0055017;GO:0060039;GO:0090271;GO:1902414;GO:1905709;GO:2000299	GO:0005886;GO:0005911;GO:0009897;GO:0009986;GO:0016020;GO:0016021;GO:0030054	GO:0005509;GO:0005515	-	-	-
E9Q8D0	Dnajc21	DnaJ homolog subfamily C member 21	78244	2090.04	2090.04	2090.04	2090.04	25996.3	39358.2	GO:0003676;GO:0005634;GO:0005730;GO:0005737;GO:0005829;GO:0008150;GO:0008270;GO:0046872	GO:0008150	GO:0005634;GO:0005730;GO:0005737;GO:0005829	GO:0003676;GO:0008270;GO:0046872	-	-	-
E9Q8I9	Fry	Protein furry homolog	320365	42653.3	33739.8	19394	31232.1	23536.8	2090.04	GO:0000902;GO:0004857;GO:0005737;GO:0005856;GO:0005938;GO:0030427;GO:0031175;GO:1904428	GO:0000902;GO:0031175;GO:1904428	GO:0005737;GO:0005856;GO:0005938;GO:0030427	GO:0004857	-	-	-
E9Q8T7	Dnah1	Dynein axonemal heavy chain 1	110084	87001.4	36912.3	173450	126172	158949	145422	GO:0000166;GO:0003341;GO:0003351;GO:0003777;GO:0005524;GO:0005737;GO:0005856;GO:0005874;GO:0005929;GO:0005930;GO:0007018;GO:0007288;GO:0008569;GO:0030286;GO:0030317;GO:0031514;GO:0036126;GO:0036156;GO:0036159;GO:0042995;GO:0045505;GO:0051959;GO:0060294	GO:0003341;GO:0003351;GO:0007018;GO:0007288;GO:0030317;GO:0036159;GO:0060294	GO:0005737;GO:0005856;GO:0005874;GO:0005929;GO:0005930;GO:0030286;GO:0031514;GO:0036126;GO:0036156;GO:0042995	GO:0000166;GO:0003777;GO:0005524;GO:0008569;GO:0045505;GO:0051959	mmu05016 Huntington disease;mmu05014 Amyotrophic lateral sclerosis;mmu05022 Pathways of neurodegeneration - multiple diseases	-	-
E9Q912	Rap1gds1	Rap1 GTPase-GDP dissociation stimulator 1	229877	2090.04	2090.04	2090.04	37271.7	2090.04	16714.2	GO:0002534;GO:0003300;GO:0005096;GO:0005615;GO:0005737;GO:0005739;GO:0005783;GO:0005829;GO:0032471;GO:0034260;GO:0036273;GO:0043547;GO:0051561;GO:0086098;GO:1904464	GO:0002534;GO:0003300;GO:0032471;GO:0034260;GO:0036273;GO:0043547;GO:0051561;GO:0086098;GO:1904464	GO:0005615;GO:0005737;GO:0005739;GO:0005783;GO:0005829	GO:0005096	-	-	-
E9QAT4	Sec16a	Protein transport protein Sec16A	227648	230008	135860	111183	193679	175992	184916	GO:0005515;GO:0005737;GO:0005783;GO:0005789;GO:0005794;GO:0005829;GO:0006888;GO:0006914;GO:0007029;GO:0007030;GO:0012507;GO:0015031;GO:0016020;GO:0016192;GO:0031090;GO:0032527;GO:0034976;GO:0043000;GO:0043231;GO:0048208;GO:0048471;GO:0050821;GO:0070971;GO:0070973;GO:0072659	GO:0006888;GO:0006914;GO:0007029;GO:0007030;GO:0015031;GO:0016192;GO:0032527;GO:0034976;GO:0043000;GO:0048208;GO:0050821;GO:0070973;GO:0072659	GO:0005737;GO:0005783;GO:0005789;GO:0005794;GO:0005829;GO:0012507;GO:0016020;GO:0031090;GO:0043231;GO:0048471;GO:0070971	GO:0005515	-	R-MMU-199977 ER to Golgi Anterograde Transport;R-MMU-948021 Transport to the Golgi and subsequent modification;R-MMU-446203 Asparagine N-linked glycosylation;R-MMU-204005 COPII-mediated vesicle transport	-
F8VPU2	Farp1	FERM, ARHGEF and pleckstrin domain-containing protein 1	223254	2090.04	2090.04	2090.04	2090.04	12006.7	15003.1	GO:0005085;GO:0005737;GO:0005829;GO:0005856;GO:0005886;GO:0007275;GO:0007416;GO:0008092;GO:0016020;GO:0030054;GO:0030425;GO:0031234;GO:0031267;GO:0042995;GO:0043005;GO:0045202;GO:0048813;GO:0098942;GO:0098974;GO:1905606	GO:0007275;GO:0007416;GO:0048813;GO:0098942;GO:0098974;GO:1905606	GO:0005737;GO:0005829;GO:0005856;GO:0005886;GO:0016020;GO:0030054;GO:0030425;GO:0031234;GO:0042995;GO:0043005;GO:0045202	GO:0005085;GO:0008092;GO:0031267	-	R-MMU-9012999 RHO GTPase cycle;R-MMU-9035034 RHOF GTPase cycle;R-MMU-8980692 RHOA GTPase cycle;R-MMU-9013149 RAC1 GTPase cycle;R-MMU-9013148 CDC42 GTPase cycle	-
F8VQB6	Myo10	Unconventional myosin-X	17909	2090.04	2090.04	2090.04	42243.6	38219.7	2090.04	GO:0000166;GO:0001726;GO:0003774;GO:0003779;GO:0005515;GO:0005516;GO:0005524;GO:0005730;GO:0005737;GO:0005829;GO:0005856;GO:0005886;GO:0008360;GO:0016020;GO:0016459;GO:0022409;GO:0030027;GO:0030175;GO:0030507;GO:0042995;GO:0043005;GO:0043025;GO:0048870;GO:0051015;GO:0051489	GO:0008360;GO:0022409;GO:0048870;GO:0051489	GO:0001726;GO:0005730;GO:0005737;GO:0005829;GO:0005856;GO:0005886;GO:0016020;GO:0016459;GO:0030027;GO:0030175;GO:0042995;GO:0043005;GO:0043025	GO:0000166;GO:0003774;GO:0003779;GO:0005515;GO:0005516;GO:0005524;GO:0030507;GO:0051015	mmu04666 Fc gamma R-mediated phagocytosis	R-MMU-2029482 Regulation of actin dynamics for phagocytic cup formation;R-MMU-2029480 Fcgamma receptor (FCGR) dependent phagocytosis	-
G3UZ78	Adgb	Androglobin	215772	2090.04	2090.04	2090.04	2090.04	20921.7	34648.9	GO:0004198;GO:0006508;GO:0019825;GO:0020037	GO:0006508	-	GO:0004198;GO:0019825;GO:0020037	-	-	-
G3X982	Aox3	Aldehyde oxidase 3	71724	460174	415463	719015	988028	966417	919013	GO:0004031;GO:0005506;GO:0005737;GO:0009055;GO:0016491;GO:0030151;GO:0046872;GO:0050660;GO:0051287;GO:0051536;GO:0051537;GO:0071949	-	GO:0005737	GO:0004031;GO:0005506;GO:0009055;GO:0016491;GO:0030151;GO:0046872;GO:0050660;GO:0051287;GO:0051536;GO:0051537;GO:0071949	mmu00280 Valine, leucine and isoleucine degradation;mmu00982 Drug metabolism - cytochrome P450;mmu00380 Tryptophan metabolism;mmu00350 Tyrosine metabolism;mmu00760 Nicotinate and nicotinamide metabolism;mmu00830 Retinol metabolism;mmu04630 JAK-STAT signaling pathway	-	-
G3X9K3	Arfgef1	Brefeldin A-inhibited guanine nucleotide-exchange protein 1	211673	122813	119016	2090.04	64317.7	83418.1	61336.8	GO:0000139;GO:0005085;GO:0005634;GO:0005654;GO:0005730;GO:0005737;GO:0005794;GO:0005802;GO:0005829;GO:0007030;GO:0010256;GO:0015031;GO:0016020;GO:0017022;GO:0030532;GO:0030837;GO:0031175;GO:0032012;GO:0034237;GO:0034260;GO:0048471;GO:0051897;GO:0090284;GO:0090303;GO:2000114	GO:0007030;GO:0010256;GO:0015031;GO:0030837;GO:0031175;GO:0032012;GO:0034260;GO:0051897;GO:0090284;GO:0090303;GO:2000114	GO:0000139;GO:0005634;GO:0005654;GO:0005730;GO:0005737;GO:0005794;GO:0005802;GO:0005829;GO:0016020;GO:0030532;GO:0048471	GO:0005085;GO:0017022;GO:0034237	mmu04144 Endocytosis	-	-
G5E829	Atp2b1	Plasma membrane calcium-transporting ATPase 1	67972	1.04703e+06	239339	313039	177955	159024	182606	GO:0000166;GO:0001772;GO:0001818;GO:0003056;GO:0005388;GO:0005515;GO:0005516;GO:0005524;GO:0005654;GO:0005886;GO:0005887;GO:0006811;GO:0006816;GO:0006874;GO:0008217;GO:0009898;GO:0015085;GO:0016020;GO:0016021;GO:0016323;GO:0016324;GO:0016887;GO:0019829;GO:0030054;GO:0030165;GO:0030285;GO:0030501;GO:0031410;GO:0032590;GO:0032591;GO:0032809;GO:0042995;GO:0043231;GO:0045121;GO:0045177;GO:0045202;GO:…	GO:0001818;GO:0003056;GO:0006811;GO:0006816;GO:0006874;GO:0008217;GO:0030501;GO:0051480;GO:0051481;GO:0051928;GO:0070588;GO:1900076;GO:1901660;GO:1990034	GO:0001772;GO:0005654;GO:0005886;GO:0005887;GO:0009898;GO:0016020;GO:0016021;GO:0016323;GO:0016324;GO:0030054;GO:0030285;GO:0031410;GO:0032590;GO:0032591;GO:0032809;GO:0042995;GO:0043231;GO:0045121;GO:0045177;GO:0045202;GO:0098978;GO:0098982;GO:0099056	GO:0000166;GO:0005388;GO:0005515;GO:0005516;GO:0005524;GO:0015085;GO:0016887;GO:0019829;GO:0030165;GO:0046872;GO:1905056	mmu04961 Endocrine and other factor-regulated calcium reabsorption;mmu04970 Salivary secretion;mmu04978 Mineral absorption;mmu04022 cGMP-PKG signaling pathway;mmu04925 Aldosterone synthesis and secretion;mmu04261 Adrenergic signaling in cardiomyocytes;mmu04972 Pancreatic secretion;mmu04024 cAMP signaling pathway;mmu04020 Calcium signaling pathway	R-MMU-109582 Hemostasis;R-MMU-5578775 Ion homeostasis;R-MMU-936837 Ion transport by P-type ATPases;R-MMU-418359 Reduction of cytosolic Ca++ levels;R-MMU-397014 Muscle contraction;R-MMU-418360 Platelet calcium homeostasis;R-MMU-418346 Platelet homeostasis;R-MMU-5576891 Cardiac conduction;R-MMU-983712 Ion channel transport	WP1983 Splicing factor NOVA regulated synaptic proteins;WP553 Calcium regulation in cardiac cells
G5E870	Trip12	E3 ubiquitin-protein ligase TRIP12	14897	2090.04	2090.04	2090.04	161863	236696	206217	GO:0000209;GO:0004842;GO:0005634;GO:0005654;GO:0006281;GO:0006511;GO:0006974;GO:0008270;GO:0016607;GO:0016740;GO:0043161;GO:0045995;GO:0046966;GO:0061630;GO:1901315;GO:2000779;GO:2000780	GO:0000209;GO:0006281;GO:0006511;GO:0006974;GO:0043161;GO:0045995;GO:1901315;GO:2000779;GO:2000780	GO:0005634;GO:0005654;GO:0016607	GO:0004842;GO:0008270;GO:0016740;GO:0046966;GO:0061630	mmu04120 Ubiquitin mediated proteolysis	R-MMU-983169 Class I MHC mediated antigen processing & presentation;R-MMU-983168 Antigen processing: Ubiquitination & Proteasome degradation	-
G5E8A8	Tekt5	Tektin-5	70426	190599	2090.04	224207	92081.7	95377	117910	GO:0003674;GO:0005929;GO:0015630;GO:0031514;GO:0036126;GO:0042995;GO:0060271;GO:0060294	GO:0060271;GO:0060294	GO:0005929;GO:0015630;GO:0031514;GO:0036126;GO:0042995	GO:0003674	-	-	-
G5E8P0	Tubgcp6	Gamma-tubulin complex component 6	328580	2090.04	2090.04	2090.04	27813.9	20285.7	19411.1	GO:0000226;GO:0000278;GO:0000922;GO:0000923;GO:0000930;GO:0000931;GO:0005737;GO:0005813;GO:0005815;GO:0005856;GO:0005874;GO:0007020;GO:0008017;GO:0008275;GO:0031122;GO:0043015;GO:0051011;GO:0051225;GO:0051321	GO:0000226;GO:0000278;GO:0007020;GO:0031122;GO:0051225;GO:0051321	GO:0000922;GO:0000923;GO:0000930;GO:0000931;GO:0005737;GO:0005813;GO:0005815;GO:0005856;GO:0005874;GO:0008275	GO:0008017;GO:0043015;GO:0051011	-	R-MMU-69275 G2/M Transition;R-MMU-453274 Mitotic G2-G2/M phases;R-MMU-68886 M Phase;R-MMU-69278 Cell Cycle, Mitotic;R-MMU-380320 Recruitment of NuMA to mitotic centrosomes;R-MMU-68877 Mitotic Prometaphase;R-MMU-380270 Recruitment of mitotic centrosome proteins and complexes;R-MMU-380287 Centrosome maturation	-
O08528	Hk2	Hexokinase-2	15277	108306	74979.1	58691.2	121634	117846	129767	GO:0000166;GO:0001678;GO:0002931;GO:0003824;GO:0004340;GO:0004396;GO:0005524;GO:0005536;GO:0005737;GO:0005739;GO:0005741;GO:0005813;GO:0005829;GO:0005886;GO:0005975;GO:0006002;GO:0006006;GO:0006096;GO:0008152;GO:0008637;GO:0008865;GO:0016020;GO:0016301;GO:0016310;GO:0016529;GO:0016740;GO:0016773;GO:0019158;GO:0035795;GO:0043231;GO:0045766;GO:0046324;GO:0046835;GO:0051156;GO:0072655;GO:0072656;GO:…	GO:0001678;GO:0002931;GO:0005975;GO:0006002;GO:0006006;GO:0006096;GO:0008152;GO:0008637;GO:0016310;GO:0035795;GO:0045766;GO:0046324;GO:0046835;GO:0051156;GO:0072655;GO:0072656;GO:1904925;GO:1990830;GO:2000378	GO:0005737;GO:0005739;GO:0005741;GO:0005813;GO:0005829;GO:0005886;GO:0016020;GO:0016529;GO:0043231	GO:0000166;GO:0003824;GO:0004340;GO:0004396;GO:0005524;GO:0005536;GO:0008865;GO:0016301;GO:0016740;GO:0016773;GO:0019158	mmu01200 Carbon metabolism;mmu00010 Glycolysis / Gluconeogenesis;mmu00520 Amino sugar and nucleotide sugar metabolism;mmu00051 Fructose and mannose metabolism;mmu01250 Biosynthesis of nucleotide sugars;mmu05230 Central carbon metabolism in cancer;mmu04066 HIF-1 signaling pathway;mmu00052 Galactose metabolism;mmu04910 Insulin signaling pathway;mmu00500 Starch and sucrose metabolism;mmu04973 Carboh…	R-MMU-70326 Glucose metabolism;R-MMU-70171 Glycolysis;R-MMU-71387 Metabolism of carbohydrates	WP157 Glycolysis and gluconeogenesis
O08529	Capn2	Calpain-2 catalytic subunit	12334	2090.04	131252	90166.2	100879	97955.9	96306	GO:0000785;GO:0001824;GO:0004198;GO:0005509;GO:0005634;GO:0005737;GO:0005758;GO:0005764;GO:0005783;GO:0005794;GO:0005829;GO:0005886;GO:0005925;GO:0006508;GO:0007520;GO:0008092;GO:0008233;GO:0008234;GO:0009897;GO:0010666;GO:0016020;GO:0016540;GO:0016787;GO:0019899;GO:0030425;GO:0031143;GO:0032675;GO:0042995;GO:0043025;GO:0044877;GO:0045121;GO:0046872;GO:0048266;GO:0051493;GO:0051603;GO:0071230;GO:…	GO:0001824;GO:0006508;GO:0007520;GO:0010666;GO:0016540;GO:0032675;GO:0048266;GO:0051493;GO:0051603;GO:0071230;GO:1901216;GO:1901741;GO:2001247	GO:0000785;GO:0005634;GO:0005737;GO:0005758;GO:0005764;GO:0005783;GO:0005794;GO:0005829;GO:0005886;GO:0005925;GO:0009897;GO:0016020;GO:0030425;GO:0031143;GO:0042995;GO:0043025;GO:0045121;GO:0097038;GO:0110158	GO:0004198;GO:0005509;GO:0008092;GO:0008233;GO:0008234;GO:0016787;GO:0019899;GO:0044877;GO:0046872	mmu04141 Protein processing in endoplasmic reticulum;mmu05022 Pathways of neurodegeneration - multiple diseases;mmu05010 Alzheimer disease;mmu04510 Focal adhesion;mmu04210 Apoptosis;mmu04218 Cellular senescence;mmu04217 Necroptosis	R-MMU-1474244 Extracellular matrix organization;R-MMU-1474228 Degradation of the extracellular matrix	WP6 Integrin-mediated cell adhesion;WP2075 Alzheimer's disease
O08532	Cacna2d1	Voltage-dependent calcium channel subunit alpha-2/delta-1	12293	43060.9	2090.04	32911.2	30950.9	24004.8	34129.7	GO:0005244;GO:0005245;GO:0005262;GO:0005515;GO:0005891;GO:0006811;GO:0006816;GO:0016020;GO:0016021;GO:0016529;GO:0030315;GO:0034765;GO:0046872;GO:0051924;GO:0060307;GO:0060402;GO:0061577;GO:0070588;GO:0086002;GO:0086048;GO:0086057;GO:0086091;GO:0098903;GO:1901387;GO:1901843;GO:1902514;GO:1904646;GO:1990454	GO:0006811;GO:0006816;GO:0034765;GO:0051924;GO:0060307;GO:0060402;GO:0061577;GO:0070588;GO:0086002;GO:0086048;GO:0086091;GO:0098903;GO:1901387;GO:1901843;GO:1902514;GO:1904646	GO:0005891;GO:0016020;GO:0016021;GO:0016529;GO:0030315;GO:1990454	GO:0005244;GO:0005245;GO:0005262;GO:0005515;GO:0046872;GO:0086057	mmu05412 Arrhythmogenic right ventricular cardiomyopathy;mmu04921 Oxytocin signaling pathway;mmu05410 Hypertrophic cardiomyopathy;mmu05414 Dilated cardiomyopathy;mmu04260 Cardiac muscle contraction;mmu04261 Adrenergic signaling in cardiomyocytes;mmu04010 MAPK signaling pathway	-	-
O08547	Sec22b	Vesicle-trafficking protein SEC22b	20333	411867	384297	384737	676872	744927	449316	GO:0000139;GO:0005484;GO:0005515;GO:0005783;GO:0005789;GO:0005793;GO:0005794;GO:0006888;GO:0006890;GO:0012507;GO:0015031;GO:0016020;GO:0016021;GO:0016192;GO:0019905;GO:0030137;GO:0031201;GO:0045732;GO:0048280;GO:1902902	GO:0006888;GO:0006890;GO:0015031;GO:0016192;GO:0045732;GO:0048280;GO:1902902	GO:0000139;GO:0005783;GO:0005789;GO:0005793;GO:0005794;GO:0012507;GO:0016020;GO:0016021;GO:0030137;GO:0031201	GO:0005484;GO:0005515;GO:0019905	mmu04145 Phagosome;mmu04130 SNARE interactions in vesicular transport;mmu05134 Legionellosis	R-MMU-199977 ER to Golgi Anterograde Transport;R-MMU-6811442 Intra-Golgi and retrograde Golgi-to-ER traffic;R-MMU-8856688 Golgi-to-ER retrograde transport;R-MMU-948021 Transport to the Golgi and subsequent modification;R-MMU-446203 Asparagine N-linked glycosylation;R-MMU-1236975 Antigen processing-Cross presentation;R-MMU-6811434 COPI-dependent Golgi-to-ER retrograde traffic;R-MMU-204005 COPII-me…	-
O08579	Emd	Emerin	13726	2090.04	2090.04	2090.04	83334.5	81695.3	79017	GO:0003779;GO:0005515;GO:0005634;GO:0005635;GO:0005637;GO:0005640;GO:0005652;GO:0005654;GO:0005737;GO:0005783;GO:0005819;GO:0005874;GO:0016020;GO:0016021;GO:0031616;GO:0031965;GO:0032541;GO:0035914;GO:0046827;GO:0048147;GO:0048487;GO:0060828;GO:0071363;GO:0071763;GO:0090090	GO:0035914;GO:0046827;GO:0048147;GO:0060828;GO:0071363;GO:0071763;GO:0090090	GO:0005634;GO:0005635;GO:0005637;GO:0005640;GO:0005652;GO:0005654;GO:0005737;GO:0005783;GO:0005819;GO:0005874;GO:0016020;GO:0016021;GO:0031616;GO:0031965;GO:0032541	GO:0003779;GO:0005515;GO:0048487	mmu05412 Arrhythmogenic right ventricular cardiomyopathy;mmu05410 Hypertrophic cardiomyopathy;mmu05414 Dilated cardiomyopathy	R-MMU-68882 Mitotic Anaphase;R-MMU-2555396 Mitotic Metaphase and Anaphase;R-MMU-68886 M Phase;R-MMU-69278 Cell Cycle, Mitotic;R-MMU-9012999 RHO GTPase cycle;R-MMU-2995410 Nuclear Envelope (NE) Reassembly;R-MMU-9609523 Insertion of tail-anchored proteins into the endoplasmic reticulum membrane;R-MMU-9013408 RHOG GTPase cycle;R-MMU-9013404 RAC2 GTPase cycle;R-MMU-2995383 Initiation of Nuclear Envel…	-
O08582	Gtpbp1	GTP-binding protein 1	14904	12218.5	2090.04	2090.04	174241	223664	189592	GO:0000166;GO:0000177;GO:0003746;GO:0003924;GO:0005525;GO:0005737;GO:0005829;GO:0006414;GO:0046039;GO:0061014	GO:0006414;GO:0046039;GO:0061014	GO:0000177;GO:0005737;GO:0005829	GO:0000166;GO:0003746;GO:0003924;GO:0005525	-	-	-
O08583	Alyref	THO complex subunit 4	21681	2090.04	2090.04	2090.04	288233	332481	185329	GO:0000018;GO:0000346;GO:0000781;GO:0003676;GO:0003697;GO:0003723;GO:0003729;GO:0005634;GO:0005681;GO:0005737;GO:0006397;GO:0006405;GO:0006406;GO:0008380;GO:0031297;GO:0032786;GO:0035145;GO:0046784;GO:0051028;GO:0062153;GO:0071013	GO:0000018;GO:0006397;GO:0006405;GO:0006406;GO:0008380;GO:0031297;GO:0032786;GO:0046784;GO:0051028	GO:0000346;GO:0000781;GO:0005634;GO:0005681;GO:0005737;GO:0035145;GO:0071013	GO:0003676;GO:0003697;GO:0003723;GO:0003729;GO:0062153	mmu03040 Spliceosome;mmu05014 Amyotrophic lateral sclerosis;mmu03015 mRNA surveillance pathway;mmu03013 Nucleocytoplasmic transport;mmu05168 Herpes simplex virus 1 infection	R-MMU-72163 mRNA Splicing - Major Pathway;R-MMU-72172 mRNA Splicing;R-MMU-72203 Processing of Capped Intron-Containing Pre-mRNA;R-MMU-72187 mRNA 3'-end processing;R-MMU-73856 RNA Polymerase II Transcription Termination;R-MMU-72202 Transport of Mature Transcript to Cytoplasm;R-MMU-159236 Transport of Mature mRNA derived from an Intron-Containing Transcript;R-MMU-159231 Transport of Mature mRNA Der…	WP310 mRNA processing
O08585	Clta	Clathrin light chain A	12757	488310	282459	519801	1.13252e+06	1.02085e+06	1023723	GO:0005198;GO:0005737;GO:0005856;GO:0005886;GO:0005905;GO:0006886;GO:0007049;GO:0016020;GO:0016192;GO:0030118;GO:0030125;GO:0030130;GO:0030132;GO:0030136;GO:0030672;GO:0031410;GO:0032050;GO:0042277;GO:0044877;GO:0048268;GO:0051020;GO:0051301;GO:0071439;GO:0072583;GO:0098843;GO:0098978;GO:0099631	GO:0006886;GO:0007049;GO:0016192;GO:0048268;GO:0051301;GO:0072583	GO:0005737;GO:0005856;GO:0005886;GO:0005905;GO:0016020;GO:0030118;GO:0030125;GO:0030130;GO:0030132;GO:0030136;GO:0030672;GO:0031410;GO:0071439;GO:0098843;GO:0098978;GO:0099631	GO:0005198;GO:0032050;GO:0042277;GO:0044877;GO:0051020	mmu05016 Huntington disease;mmu05100 Bacterial invasion of epithelial cells;mmu04144 Endocytosis;mmu04142 Lysosome;mmu04961 Endocrine and other factor-regulated calcium reabsorption;mmu04721 Synaptic vesicle cycle	-	-
O08599	Stxbp1	Syntaxin-binding protein 1	20910	2090.04	2090.04	2090.04	271550	302114	587318	GO:0000149;GO:0002576;GO:0003006;GO:0005515;GO:0005634;GO:0005654;GO:0005737;GO:0005739;GO:0005829;GO:0005856;GO:0005886;GO:0006886;GO:0006887;GO:0006904;GO:0007269;GO:0007274;GO:0007412;GO:0010807;GO:0015031;GO:0016020;GO:0016082;GO:0016188;GO:0016192;GO:0017075;GO:0019901;GO:0019904;GO:0019905;GO:0030141;GO:0030424;GO:0031091;GO:0031333;GO:0031338;GO:0031629;GO:0032229;GO:0032991;GO:0035493;GO:…	GO:0002576;GO:0003006;GO:0006886;GO:0006887;GO:0006904;GO:0007269;GO:0007274;GO:0007412;GO:0010807;GO:0015031;GO:0016082;GO:0016188;GO:0016192;GO:0031333;GO:0031338;GO:0031629;GO:0032229;GO:0035493;GO:0043306;GO:0043524;GO:0045921;GO:0045956;GO:0050821;GO:0060292;GO:0070527;GO:0071346;GO:0072659;GO:0099525;GO:0106022;GO:1903296;GO:2000367	GO:0005634;GO:0005654;GO:0005737;GO:0005739;GO:0005829;GO:0005856;GO:0005886;GO:0016020;GO:0030141;GO:0030424;GO:0031091;GO:0032991;GO:0043209;GO:0045335;GO:0048471;GO:0048787;GO:0098793;GO:0098794;GO:0098978	GO:0000149;GO:0005515;GO:0017075;GO:0019901;GO:0019904;GO:0019905;GO:0042802;GO:0043274;GO:0047485	mmu04721 Synaptic vesicle cycle	R-MMU-888590 GABA synthesis, release, reuptake and degradation;R-MMU-264642 Acetylcholine Neurotransmitter Release Cycle;R-MMU-181429 Serotonin Neurotransmitter Release Cycle;R-MMU-181430 Norepinephrine Neurotransmitter Release Cycle;R-MMU-212676 Dopamine Neurotransmitter Release Cycle;R-MMU-210500 Glutamate Neurotransmitter Release Cycle;R-MMU-112310 Neurotransmitter release cycle;R-MMU-112315 T…	WP572 EGFR1 signaling pathway;WP65 Insulin signaling
O08638	Myh11	Myosin-11	17880	280457	249130	259482	600567	572755	566081	GO:0000166;GO:0001725;GO:0003774;GO:0003779;GO:0005516;GO:0005524;GO:0005737;GO:0005859;GO:0005903;GO:0006939;GO:0008307;GO:0016459;GO:0030485;GO:0032982;GO:0048251;GO:0051015;GO:0055013	GO:0006939;GO:0048251;GO:0055013	GO:0001725;GO:0005737;GO:0005859;GO:0005903;GO:0016459;GO:0030485;GO:0032982	GO:0000166;GO:0003774;GO:0003779;GO:0005516;GO:0005524;GO:0008307;GO:0051015	mmu04810 Regulation of actin cytoskeleton;mmu04530 Tight junction;mmu04270 Vascular smooth muscle contraction	-	-
O08663	Metap2	Methionine aminopeptidase 2	56307	2090.04	2090.04	2090.04	96071.8	97411.1	88050.4	GO:0004177;GO:0005515;GO:0005737;GO:0005829;GO:0005886;GO:0006508;GO:0008233;GO:0008235;GO:0016485;GO:0016787;GO:0018206;GO:0031365;GO:0046872;GO:0070006	GO:0006508;GO:0016485;GO:0018206;GO:0031365	GO:0005737;GO:0005829;GO:0005886	GO:0004177;GO:0005515;GO:0008233;GO:0008235;GO:0016787;GO:0046872;GO:0070006	-	R-MMU-2187338 Visual phototransduction;R-MMU-2514856 The phototransduction cascade;R-MMU-2514859 Inactivation, recovery and regulation of the phototransduction cascade;R-MMU-9709957 Sensory Perception	-
O08677	Kng1	Kininogen-1	16644	525192	108734	488745	1.20903e+06	1.19863e+06	1.14739e+06	GO:0002020;GO:0004866;GO:0004869;GO:0005102;GO:0005576;GO:0005615;GO:0006954;GO:0007162;GO:0007204;GO:0007596;GO:0007599;GO:0010466;GO:0010951;GO:0030195;GO:0030414;GO:0031640;GO:0042311;GO:0043204;GO:0043231;GO:0045861;GO:0061844;GO:0062023	GO:0006954;GO:0007162;GO:0007204;GO:0007596;GO:0007599;GO:0010466;GO:0010951;GO:0030195;GO:0031640;GO:0042311;GO:0045861;GO:0061844	GO:0005576;GO:0005615;GO:0043204;GO:0043231;GO:0062023	GO:0002020;GO:0004866;GO:0004869;GO:0005102;GO:0030414	mmu04610 Complement and coagulation cascades;mmu04810 Regulation of actin cytoskeleton;mmu04071 Sphingolipid signaling pathway;mmu04022 cGMP-PKG signaling pathway;mmu05143 African trypanosomiasis;mmu05142 Chagas disease;mmu04750 Inflammatory mediator regulation of TRP channels;mmu04080 Neuroactive ligand-receptor interaction	-	WP396 ACE inhibitor pathway
O08716	Fabp9	Fatty acid-binding protein 9	21884	380661	450049	465787	178887	202513	136126	GO:0001669;GO:0005504;GO:0005634;GO:0005737;GO:0005829;GO:0008289;GO:0015908	GO:0015908	GO:0001669;GO:0005634;GO:0005737;GO:0005829	GO:0005504;GO:0008289	-	R-MMU-163560 Triglyceride catabolism;R-MMU-8979227 Triglyceride metabolism	-
O08749	Dld	Dihydrolipoyl dehydrogenase, mitochondrial	13382	66683	43108.8	48502.1	93509.3	100709	99075.8	GO:0004148;GO:0005515;GO:0005634;GO:0005739;GO:0005929;GO:0005947;GO:0005967;GO:0006086;GO:0006103;GO:0006120;GO:0006508;GO:0007369;GO:0009083;GO:0009106;GO:0016491;GO:0016668;GO:0031410;GO:0031514;GO:0034604;GO:0042391;GO:0042995;GO:0043159;GO:0043209;GO:0043544;GO:0045252;GO:0045254;GO:0045454;GO:0048240;GO:0050660;GO:0051068;GO:0051287;GO:0061732;GO:0106077	GO:0006086;GO:0006103;GO:0006120;GO:0006508;GO:0007369;GO:0009083;GO:0009106;GO:0042391;GO:0045454;GO:0048240;GO:0051068;GO:0061732;GO:0106077	GO:0005634;GO:0005739;GO:0005929;GO:0005947;GO:0005967;GO:0031410;GO:0031514;GO:0042995;GO:0043159;GO:0043209;GO:0045252;GO:0045254	GO:0004148;GO:0005515;GO:0016491;GO:0016668;GO:0034604;GO:0043544;GO:0050660;GO:0051287	mmu01200 Carbon metabolism;mmu00010 Glycolysis / Gluconeogenesis;mmu00620 Pyruvate metabolism;mmu00280 Valine, leucine and isoleucine degradation;mmu00020 Citrate cycle (TCA cycle);mmu00640 Propanoate metabolism;mmu00630 Glyoxylate and dicarboxylate metabolism;mmu01240 Biosynthesis of cofactors;mmu00260 Glycine, serine and threonine metabolism;mmu00380 Tryptophan metabolism;mmu00310 Lysine degrad…	R-MMU-71291 Metabolism of amino acids and derivatives;R-MMU-71406 Pyruvate metabolism and Citric Acid (TCA) cycle;R-MMU-70268 Pyruvate metabolism;R-MMU-71403 Citric acid cycle (TCA cycle);R-MMU-1428517 The citric acid (TCA) cycle and respiratory electron transport;R-MMU-70895 Branched-chain amino acid catabolism;R-MMU-389661 Glyoxylate metabolism and glycine degradation;R-MMU-204174 Regulation of…	WP157 Glycolysis and gluconeogenesis;WP662 Amino acid metabolism;WP434 TCA cycle;WP1269 Fatty acid beta-oxidation
O08759	Ube3a	Ubiquitin-protein ligase E3A	22215	2090.04	2090.04	2090.04	31808.5	27955.6	26765.2	GO:0000209;GO:0000502;GO:0001541;GO:0003713;GO:0004842;GO:0005515;GO:0005634;GO:0005737;GO:0005829;GO:0006511;GO:0014068;GO:0016567;GO:0016740;GO:0030521;GO:0031398;GO:0032570;GO:0035037;GO:0035641;GO:0042752;GO:0045944;GO:0046872;GO:0048511;GO:0050847;GO:0051865;GO:0060736;GO:0061002;GO:0061630;GO:0061743;GO:0070936;GO:1905528;GO:2000058	GO:0000209;GO:0001541;GO:0006511;GO:0014068;GO:0016567;GO:0030521;GO:0031398;GO:0032570;GO:0035037;GO:0035641;GO:0042752;GO:0045944;GO:0048511;GO:0050847;GO:0051865;GO:0060736;GO:0061002;GO:0061743;GO:0070936;GO:1905528;GO:2000058	GO:0000502;GO:0005634;GO:0005737;GO:0005829	GO:0003713;GO:0004842;GO:0005515;GO:0016740;GO:0046872;GO:0061630	mmu04120 Ubiquitin mediated proteolysis;mmu05165 Human papillomavirus infection;mmu05203 Viral carcinogenesis	R-MMU-983169 Class I MHC mediated antigen processing & presentation;R-MMU-983168 Antigen processing: Ubiquitination & Proteasome degradation	WP79 Tryptophan metabolism
O08784	Tcof1	Treacle protein	21453	2090.04	2090.04	2090.04	78496.2	67993	76583.9	GO:0001650;GO:0005634;GO:0005654;GO:0005730;GO:0005829;GO:0006417;GO:0014029;GO:0014032;GO:0030674;GO:0042790;GO:0046982;GO:0097110	GO:0006417;GO:0014029;GO:0014032;GO:0042790	GO:0001650;GO:0005634;GO:0005654;GO:0005730;GO:0005829	GO:0030674;GO:0046982;GO:0097110	mmu03008 Ribosome biogenesis in eukaryotes	-	-
O08788	Dctn1	Dynactin subunit 1	13191	1.04732e+06	976878	1.05923e+06	768527	731698	705280	GO:0000132;GO:0000776;GO:0000922;GO:0005515;GO:0005634;GO:0005635;GO:0005737;GO:0005813;GO:0005814;GO:0005819;GO:0005856;GO:0005868;GO:0005874;GO:0005875;GO:0005938;GO:0007049;GO:0007097;GO:0007528;GO:0008017;GO:0010457;GO:0015630;GO:0015631;GO:0019901;GO:0021517;GO:0030286;GO:0030424;GO:0030904;GO:0031116;GO:0031122;GO:0031252;GO:0032402;GO:0032991;GO:0034454;GO:0035371;GO:0036064;GO:0042147;GO:…	GO:0000132;GO:0007049;GO:0007097;GO:0007528;GO:0010457;GO:0021517;GO:0031116;GO:0031122;GO:0032402;GO:0034454;GO:0042147;GO:0050905;GO:0051081;GO:0051301;GO:0060236;GO:0061744;GO:0070050;GO:0090063;GO:1904398;GO:1905515;GO:1990535	GO:0000776;GO:0000922;GO:0005634;GO:0005635;GO:0005737;GO:0005813;GO:0005814;GO:0005819;GO:0005856;GO:0005868;GO:0005874;GO:0005875;GO:0005938;GO:0015630;GO:0030286;GO:0030424;GO:0030904;GO:0031252;GO:0032991;GO:0035371;GO:0036064;GO:0043005;GO:0043025;GO:0045171;GO:0072686;GO:0099738;GO:0120103	GO:0005515;GO:0008017;GO:0015631;GO:0019901;GO:0042802;GO:0051010	mmu05016 Huntington disease;mmu05014 Amyotrophic lateral sclerosis;mmu05132 Salmonella infection;mmu05022 Pathways of neurodegeneration - multiple diseases;mmu04962 Vasopressin-regulated water reabsorption	R-MMU-199977 ER to Golgi Anterograde Transport;R-MMU-2262752 Cellular responses to stress;R-MMU-8953897 Cellular responses to stimuli;R-MMU-6807878 COPI-mediated anterograde transport;R-MMU-69275 G2/M Transition;R-MMU-6811442 Intra-Golgi and retrograde Golgi-to-ER traffic;R-MMU-453274 Mitotic G2-G2/M phases;R-MMU-8856688 Golgi-to-ER retrograde transport;R-MMU-948021 Transport to the Golgi and sub…	-
O08795	Prkcsh	Glucosidase 2 subunit beta	19089	175243	170448	180099	466441	433578	449560	GO:0001701;GO:0001889;GO:0003723;GO:0005080;GO:0005509;GO:0005515;GO:0005783;GO:0006491;GO:0006807;GO:0010977;GO:0017177;GO:0043231;GO:0044325;GO:0044877;GO:0046872;GO:0051219	GO:0001701;GO:0001889;GO:0006491;GO:0006807;GO:0010977	GO:0005783;GO:0017177;GO:0043231	GO:0003723;GO:0005080;GO:0005509;GO:0005515;GO:0044325;GO:0044877;GO:0046872;GO:0051219	mmu04141 Protein processing in endoplasmic reticulum	R-MMU-8957275 Post-translational protein phosphorylation;R-MMU-381426 Regulation of Insulin-like Growth Factor (IGF) transport and uptake by Insulin-like Growth Factor Binding Proteins (IGFBPs)	-
O08807	Prdx4	Peroxiredoxin-4	53381	406445	570848	570658	534691	580409	564953	GO:0004601;GO:0005515;GO:0005615;GO:0005737;GO:0005739;GO:0005783;GO:0005790;GO:0005829;GO:0006979;GO:0007283;GO:0008379;GO:0008584;GO:0016209;GO:0016491;GO:0018401;GO:0022417;GO:0030198;GO:0033554;GO:0042744;GO:0042802;GO:0045454;GO:0051920;GO:0072593;GO:2000255	GO:0006979;GO:0007283;GO:0008584;GO:0018401;GO:0022417;GO:0030198;GO:0033554;GO:0042744;GO:0045454;GO:0072593;GO:2000255	GO:0005615;GO:0005737;GO:0005739;GO:0005783;GO:0005790;GO:0005829	GO:0004601;GO:0005515;GO:0008379;GO:0016209;GO:0016491;GO:0042802;GO:0051920	-	-	WP4466 Oxidative stress and redox pathway
O08810	Eftud2	116 kDa U5 small nuclear ribonucleoprotein component	20624	203721	226654	179897	581050	506286	526042	GO:0000166;GO:0000398;GO:0003924;GO:0005515;GO:0005525;GO:0005634;GO:0005654;GO:0005681;GO:0005829;GO:0006397;GO:0008380;GO:0015030;GO:0016607;GO:0030623;GO:0043231;GO:0046540;GO:0071005;GO:0071007;GO:0071013;GO:1990904	GO:0000398;GO:0006397;GO:0008380	GO:0005634;GO:0005654;GO:0005681;GO:0005829;GO:0015030;GO:0016607;GO:0043231;GO:0046540;GO:0071005;GO:0071007;GO:0071013;GO:1990904	GO:0000166;GO:0003924;GO:0005515;GO:0005525;GO:0030623	mmu03040 Spliceosome	R-MMU-72163 mRNA Splicing - Major Pathway;R-MMU-72172 mRNA Splicing;R-MMU-72203 Processing of Capped Intron-Containing Pre-mRNA;R-MMU-72165 mRNA Splicing - Minor Pathway	WP310 mRNA processing
O08915	Aip	AH receptor-interacting protein	11632	2090.04	2090.04	2090.04	29890.4	10213.7	23319.9	GO:0003712;GO:0003755;GO:0005515;GO:0005737;GO:0005829;GO:0005886;GO:0006626;GO:0006805;GO:0010738;GO:0016020;GO:0017162;GO:0022417;GO:0034751;GO:0036004;GO:0051082;GO:0051344	GO:0006626;GO:0006805;GO:0010738;GO:0022417;GO:0051344	GO:0005737;GO:0005829;GO:0005886;GO:0016020;GO:0034751	GO:0003712;GO:0003755;GO:0005515;GO:0017162;GO:0036004;GO:0051082	mmu04934 Cushing syndrome;mmu05207 Chemical carcinogenesis - receptor activation	R-MMU-211859 Biological oxidations;R-MMU-211945 Phase I - Functionalization of compounds	-
O08917	Flot1	Flotillin-1	14251	352166	530896	465660	22221.1	21379.5	15755.2	GO:0001765;GO:0001819;GO:0001931;GO:0001934;GO:0002020;GO:0002090;GO:0005515;GO:0005768;GO:0005769;GO:0005815;GO:0005886;GO:0005901;GO:0005911;GO:0005912;GO:0006897;GO:0007409;GO:0007411;GO:0008180;GO:0009897;GO:0016020;GO:0016323;GO:0016600;GO:0022617;GO:0030027;GO:0030864;GO:0031410;GO:0032092;GO:0032226;GO:0032728;GO:0033227;GO:0034116;GO:0034141;GO:0034451;GO:0034976;GO:0035023;GO:0035255;GO:…	GO:0001765;GO:0001819;GO:0001934;GO:0002090;GO:0006897;GO:0007409;GO:0007411;GO:0022617;GO:0032092;GO:0032226;GO:0032728;GO:0033227;GO:0034116;GO:0034141;GO:0034976;GO:0035023;GO:0044854;GO:0045807;GO:0048643;GO:0050821;GO:0051092;GO:0051580;GO:0060355;GO:0070528;GO:0071360;GO:0072659;GO:1901741;GO:1901890;GO:1903044;GO:2000049	GO:0001931;GO:0005768;GO:0005769;GO:0005815;GO:0005886;GO:0005901;GO:0005911;GO:0005912;GO:0008180;GO:0009897;GO:0016020;GO:0016323;GO:0016600;GO:0030027;GO:0030864;GO:0031410;GO:0034451;GO:0042383;GO:0044291;GO:0044853;GO:0045121;GO:0098691	GO:0002020;GO:0005515;GO:0035255	mmu04910 Insulin signaling pathway	R-MMU-5357801 Programmed Cell Death;R-MMU-9012999 RHO GTPase cycle;R-MMU-5218859 Regulated Necrosis;R-MMU-9013106 RHOC GTPase cycle;R-MMU-8980692 RHOA GTPase cycle;R-MMU-5213460 RIPK1-mediated regulated necrosis;R-MMU-5675482 Regulation of necroptotic cell death;R-MMU-9013026 RHOB GTPase cycle;R-MMU-8849932 Synaptic adhesion-like molecules;R-MMU-6794362 Protein-protein interactions at synapses;R-…	WP65 Insulin signaling
O08992	Sdcbp	Syntenin-1	53378	68965.8	172398	149169	65199.8	83959.2	51696.7	GO:0000122;GO:0002091;GO:0005109;GO:0005137;GO:0005515;GO:0005546;GO:0005576;GO:0005634;GO:0005654;GO:0005737;GO:0005783;GO:0005829;GO:0005856;GO:0005886;GO:0005895;GO:0007265;GO:0007268;GO:0007346;GO:0008022;GO:0008284;GO:0008289;GO:0010718;GO:0010862;GO:0016020;GO:0019838;GO:0030036;GO:0030054;GO:0030307;GO:0030335;GO:0030511;GO:0031965;GO:0032435;GO:0035556;GO:0042043;GO:0042327;GO:0042802;GO:…	GO:0000122;GO:0002091;GO:0007265;GO:0007268;GO:0007346;GO:0008284;GO:0010718;GO:0010862;GO:0030036;GO:0030307;GO:0030335;GO:0030511;GO:0032435;GO:0035556;GO:0042327;GO:0099054;GO:1903543;GO:1903553	GO:0005576;GO:0005634;GO:0005654;GO:0005737;GO:0005783;GO:0005829;GO:0005856;GO:0005886;GO:0005895;GO:0016020;GO:0030054;GO:0031965;GO:0045121;GO:0070062	GO:0005109;GO:0005137;GO:0005515;GO:0005546;GO:0008022;GO:0008289;GO:0019838;GO:0042043;GO:0042802;GO:0044877;GO:0045545;GO:0046875;GO:0046982;GO:0047485;GO:0050839	-	R-MMU-373760 L1CAM interactions;R-MMU-5357801 Programmed Cell Death;R-MMU-422475 Axon guidance;R-MMU-9675108 Nervous system development;R-MMU-2682334 EPH-Ephrin signaling;R-MMU-3928664 Ephrin signaling;R-MMU-5218859 Regulated Necrosis;R-MMU-1266738 Developmental Biology;R-MMU-5213460 RIPK1-mediated regulated necrosis;R-MMU-5675482 Regulation of necroptotic cell death	WP151 IL-5 signaling pathway
O09035	Dbil5	Diazepam-binding inhibitor-like 5	13168	33702.3	37645.8	29618.5	11508.7	13905.7	8594.36	GO:0000062;GO:0005737;GO:0006631;GO:0008289	GO:0006631	GO:0005737	GO:0000062;GO:0008289	mmu03320 PPAR signaling pathway	-	-
O09044	Snap23	Synaptosomal-associated protein 23	20619	332419	336085	298564	181883	207578	165047	GO:0002553;GO:0005484;GO:0005515;GO:0005654;GO:0005737;GO:0005739;GO:0005886;GO:0005912;GO:0006887;GO:0006906;GO:0015031;GO:0016020;GO:0016082;GO:0016192;GO:0017157;GO:0019905;GO:0030054;GO:0031201;GO:0031410;GO:0031629;GO:0042581;GO:0042582;GO:0043005;GO:0045202;GO:0061025;GO:0065003;GO:0098967;GO:0099003	GO:0002553;GO:0006887;GO:0006906;GO:0015031;GO:0016082;GO:0016192;GO:0017157;GO:0031629;GO:0061025;GO:0065003;GO:0098967;GO:0099003	GO:0005654;GO:0005737;GO:0005739;GO:0005886;GO:0005912;GO:0016020;GO:0030054;GO:0031201;GO:0031410;GO:0042581;GO:0042582;GO:0043005;GO:0045202	GO:0005484;GO:0005515;GO:0019905	mmu04130 SNARE interactions in vesicular transport;mmu04611 Platelet activation	R-MMU-1236975 Antigen processing-Cross presentation;R-MMU-983169 Class I MHC mediated antigen processing & presentation;R-MMU-199992 trans-Golgi Network Vesicle Budding;R-MMU-9012999 RHO GTPase cycle;R-MMU-9035034 RHOF GTPase cycle;R-MMU-9013406 RHOQ GTPase cycle;R-MMU-9013423 RAC3 GTPase cycle;R-MMU-1236974 ER-Phagosome pathway;R-MMU-8980692 RHOA GTPase cycle;R-MMU-9013149 RAC1 GTPase cycle;R-MM…	WP65 Insulin signaling
O09061	Psmb1	Proteasome subunit beta type-1	19170	1.21116e+06	1109288	1191673	2.10903e+06	2.62349e+06	1.82064e+06	GO:0000502;GO:0004298;GO:0005634;GO:0005654;GO:0005737;GO:0005829;GO:0005839;GO:0008233;GO:0010498;GO:0019774;GO:0051603	GO:0010498;GO:0051603	GO:0000502;GO:0005634;GO:0005654;GO:0005737;GO:0005829;GO:0005839;GO:0019774	GO:0004298;GO:0008233	mmu05016 Huntington disease;mmu03050 Proteasome;mmu05014 Amyotrophic lateral sclerosis;mmu05020 Prion disease;mmu05022 Pathways of neurodegeneration - multiple diseases;mmu05012 Parkinson disease;mmu05010 Alzheimer disease;mmu05017 Spinocerebellar ataxia	R-MMU-2262752 Cellular responses to stress;R-MMU-450531 Regulation of mRNA stability by proteins that bind AU-rich elements;R-MMU-8953897 Cellular responses to stimuli;R-MMU-450408 AUF1 (hnRNP D0) binds and destabilizes mRNA;R-MMU-8852276 The role of GTSE1 in G2/M progression after G2 checkpoint;R-MMU-1236978 Cross-presentation of soluble exogenous antigens (endosomes);R-MMU-69275 G2/M Transition…	WP519 Proteasome degradation
O09106	Hdac1	Histone deacetylase 1	433759	111833	160663	225193	427943	468519	416657	GO:0000118;GO:0000122;GO:0000785;GO:0000792;GO:0000976;GO:0000978;GO:0000979;GO:0001046;GO:0001222;GO:0002039;GO:0003677;GO:0003682;GO:0003714;GO:0004407;GO:0005515;GO:0005634;GO:0005654;GO:0005667;GO:0005737;GO:0005829;GO:0006325;GO:0006338;GO:0006346;GO:0006357;GO:0006476;GO:0007492;GO:0007623;GO:0008284;GO:0009913;GO:0010629;GO:0016575;GO:0016580;GO:0016581;GO:0016787;GO:0017053;GO:0019213;GO:…	GO:0000122;GO:0006325;GO:0006338;GO:0006346;GO:0006357;GO:0006476;GO:0007492;GO:0007623;GO:0008284;GO:0009913;GO:0010629;GO:0016575;GO:0021766;GO:0030182;GO:0032922;GO:0042475;GO:0042733;GO:0043066;GO:0043124;GO:0043922;GO:0045892;GO:0045893;GO:0045944;GO:0048511;GO:0048714;GO:0052548;GO:0060766;GO:0060789;GO:0061029;GO:0061198;GO:0070932;GO:0070933;GO:0090090;GO:2000273;GO:2001243	GO:0000118;GO:0000785;GO:0000792;GO:0005634;GO:0005654;GO:0005667;GO:0005737;GO:0005829;GO:0016580;GO:0016581;GO:0017053;GO:0032991;GO:0043005;GO:0043025;GO:0048471	GO:0000976;GO:0000978;GO:0000979;GO:0001046;GO:0001222;GO:0002039;GO:0003677;GO:0003682;GO:0003714;GO:0004407;GO:0005515;GO:0016787;GO:0019213;GO:0019899;GO:0033558;GO:0035851;GO:0042826;GO:0044877;GO:0047485;GO:0051059;GO:0061629;GO:0070888;GO:0140297;GO:1990841	mmu05016 Huntington disease;mmu04919 Thyroid hormone signaling pathway;mmu04110 Cell cycle;mmu05165 Human papillomavirus infection;mmu04213 Longevity regulating pathway - multiple species;mmu05203 Viral carcinogenesis;mmu04613 Neutrophil extracellular trap formation;mmu05031 Amphetamine addiction;mmu05169 Epstein-Barr virus infection;mmu05220 Chronic myeloid leukemia;mmu04330 Notch signaling path…	R-MMU-6807070 PTEN Regulation;R-MMU-69278 Cell Cycle, Mitotic;R-MMU-453279 Mitotic G1 phase and G1/S transition;R-MMU-109582 Hemostasis;R-MMU-1257604 PIP3 activates AKT signaling;R-MMU-195721 Signaling by WNT;R-MMU-9006925 Intracellular signaling by second messengers;R-MMU-201681 TCF dependent signaling in response to WNT;R-MMU-3700989 Transcriptional Regulation by TP53;R-MMU-8878171 Transcriptio…	WP246 TNF-alpha NF-kB signaling pathway;WP572 EGFR1 signaling pathway;WP1244 Estrogen signaling;WP387 IL-6 signaling pathway;WP265 Delta-Notch signaling pathway;WP1763 PluriNetWork: mechanisms associated with pluripotency;WP29 Notch signaling pathway;WP2074 Neural crest differentiation
O09110	Map2k3	Dual specificity mitogen-activated protein kinase kinase 3	26397	2090.04	2090.04	2090.04	17869.9	2090.04	39029.3	GO:0000165;GO:0000166;GO:0001817;GO:0001934;GO:0004672;GO:0004674;GO:0004708;GO:0004713;GO:0005515;GO:0005524;GO:0005829;GO:0006954;GO:0016301;GO:0016310;GO:0016740;GO:0019901;GO:0035331;GO:0035924;GO:0038066;GO:0043410;GO:0043536;GO:0045860;GO:0045893;GO:0051770;GO:0060048;GO:0071222	GO:0000165;GO:0001817;GO:0001934;GO:0006954;GO:0016310;GO:0035331;GO:0035924;GO:0038066;GO:0043410;GO:0043536;GO:0045860;GO:0045893;GO:0051770;GO:0060048;GO:0071222	GO:0005829	GO:0000166;GO:0004672;GO:0004674;GO:0004708;GO:0004713;GO:0005515;GO:0005524;GO:0016301;GO:0016740;GO:0019901	mmu05014 Amyotrophic lateral sclerosis;mmu05132 Salmonella infection;mmu05022 Pathways of neurodegeneration - multiple diseases;mmu04714 Thermogenesis;mmu05135 Yersinia infection;mmu05170 Human immunodeficiency virus 1 infection;mmu04912 GnRH signaling pathway;mmu05145 Toxoplasmosis;mmu05417 Lipid and atherosclerosis;mmu04664 Fc epsilon RI signaling pathway;mmu04015 Rap1 signaling pathway;mmu0523…	R-MMU-2262752 Cellular responses to stress;R-MMU-8953897 Cellular responses to stimuli;R-MMU-2559583 Cellular Senescence;R-MMU-449147 Signaling by Interleukins;R-MMU-1280215 Cytokine Signaling in Immune system;R-MMU-2559580 Oxidative Stress Induced Senescence;R-MMU-448424 Interleukin-17 signaling;R-MMU-450294 MAP kinase activation;R-MMU-450302 activated TAK1 mediates p38 MAPK activation;R-MMU-168…	WP6 Integrin-mediated cell adhesion;WP572 EGFR1 signaling pathway;WP85 Focal adhesion;WP251 Mapk cascade;WP1560 MicroRNAs in cardiomyocyte hypertrophy;WP65 Insulin signaling;WP339 ESC pluripotency pathways
O09114	Ptgds	Prostaglandin-H2 D-isomerase	19215	57697.7	164312	195774	660116	715402	513591	GO:0001516;GO:0004667;GO:0005501;GO:0005504;GO:0005576;GO:0005615;GO:0005634;GO:0005654;GO:0005737;GO:0005783;GO:0005791;GO:0005794;GO:0006629;GO:0006631;GO:0006633;GO:0006693;GO:0016020;GO:0016853;GO:0036094;GO:0043303;GO:0045187;GO:2000255	GO:0001516;GO:0006629;GO:0006631;GO:0006633;GO:0006693;GO:0043303;GO:0045187;GO:2000255	GO:0005576;GO:0005615;GO:0005634;GO:0005654;GO:0005737;GO:0005783;GO:0005791;GO:0005794;GO:0016020	GO:0004667;GO:0005501;GO:0005504;GO:0016853;GO:0036094	mmu00590 Arachidonic acid metabolism	R-MMU-8978868 Fatty acid metabolism;R-MMU-2142753 Arachidonic acid metabolism;R-MMU-2162123 Synthesis of Prostaglandins (PG) and Thromboxanes (TX)	WP1272 Selenium micronutrient network;WP1273 Folic acid network;WP318 Eicosanoid synthesis;WP374 Prostaglandin synthesis and regulation;WP4347 Eicosanoid metabolism via cyclooxygenases (COX)
O09117	Sypl	Synaptophysin-like protein 1	19027	76678.1	94775.8	95354.7	101762	126390	108533	GO:0008021;GO:0016020;GO:0016021;GO:0030141;GO:0030672;GO:0031410	-	GO:0008021;GO:0016020;GO:0016021;GO:0030141;GO:0030672;GO:0031410	-	-	-	-
O09118	Ntn1	Netrin-1	18208	2090.04	2090.04	2090.04	74538.2	90930.2	65235.7	GO:0001764;GO:0005201;GO:0005515;GO:0005576;GO:0005604;GO:0005737;GO:0006915;GO:0006930;GO:0007097;GO:0007265;GO:0007409;GO:0007411;GO:0008045;GO:0008284;GO:0009887;GO:0009888;GO:0016358;GO:0030334;GO:0030517;GO:0030879;GO:0031012;GO:0032488;GO:0033564;GO:0042472;GO:0045773;GO:0051963;GO:0060603;GO:0061643;GO:0062023;GO:0071944;GO:0098609;GO:2000147	GO:0001764;GO:0006915;GO:0006930;GO:0007097;GO:0007265;GO:0007409;GO:0007411;GO:0008045;GO:0008284;GO:0009887;GO:0009888;GO:0016358;GO:0030334;GO:0030517;GO:0030879;GO:0032488;GO:0033564;GO:0042472;GO:0045773;GO:0051963;GO:0060603;GO:0061643;GO:0098609;GO:2000147	GO:0005576;GO:0005604;GO:0005737;GO:0031012;GO:0062023;GO:0071944	GO:0005201;GO:0005515	mmu04360 Axon guidance	-	WP488 Alpha 6 beta 4 integrin signaling pathway;WP2432 Spinal cord injury
O09131	Gsto1	Glutathione S-transferase omega-1	14873	23205	2090.04	2090.04	42711.4	62189.9	64659	GO:0004364;GO:0005604;GO:0005654;GO:0005737;GO:0005829;GO:0006749;GO:0010880;GO:0016491;GO:0016740;GO:0019852;GO:0019853;GO:0030424;GO:0031965;GO:0042178;GO:0043209;GO:0044297;GO:0045174;GO:0050610;GO:0060315;GO:0060316;GO:0071243	GO:0006749;GO:0010880;GO:0019852;GO:0019853;GO:0042178;GO:0060315;GO:0060316;GO:0071243	GO:0005604;GO:0005654;GO:0005737;GO:0005829;GO:0030424;GO:0031965;GO:0043209;GO:0044297	GO:0004364;GO:0016491;GO:0016740;GO:0045174;GO:0050610	mmu00480 Glutathione metabolism;mmu05208 Chemical carcinogenesis - reactive oxygen species;mmu00982 Drug metabolism - cytochrome P450;mmu00983 Drug metabolism - other enzymes;mmu00980 Metabolism of xenobiotics by cytochrome P450;mmu05225 Hepatocellular carcinoma;mmu05418 Fluid shear stress and atherosclerosis;mmu01524 Platinum drug resistance;mmu05204 Chemical carcinogenesis - DNA adducts;mmu0520…	R-MMU-156590 Glutathione conjugation;R-MMU-156580 Phase II - Conjugation of compounds;R-MMU-211859 Biological oxidations;R-MMU-156581 Methylation;R-MMU-196854 Metabolism of vitamins and cofactors;R-MMU-196849 Metabolism of water-soluble vitamins and cofactors	WP4466 Oxidative stress and redox pathway;WP1251 Metapathway biotransformation;WP385 Myometrial relaxation and contraction pathways
O09159	Man2b1	Lysosomal alpha-mannosidase	17159	218610	248242	154766	73889.8	53249.7	32577.3	GO:0003824;GO:0004559;GO:0005537;GO:0005615;GO:0005654;GO:0005764;GO:0005975;GO:0006013;GO:0006464;GO:0007611;GO:0008152;GO:0016787;GO:0016798;GO:0030246;GO:0043231;GO:0046872	GO:0005975;GO:0006013;GO:0006464;GO:0007611;GO:0008152	GO:0005615;GO:0005654;GO:0005764;GO:0043231	GO:0003824;GO:0004559;GO:0005537;GO:0016787;GO:0016798;GO:0030246;GO:0046872	mmu04142 Lysosome;mmu00511 Other glycan degradation	R-MMU-71387 Metabolism of carbohydrates	-
O09164	Sod3	Extracellular superoxide dismutase [Cu-Zn]	20657	2090.04	2090.04	2090.04	107709	117521	90783.8	GO:0001666;GO:0004784;GO:0005507;GO:0005515;GO:0005576;GO:0005615;GO:0005634;GO:0005737;GO:0005794;GO:0005796;GO:0006801;GO:0016209;GO:0016491;GO:0019430;GO:0046688;GO:0046872;GO:0062023;GO:0097746	GO:0001666;GO:0006801;GO:0019430;GO:0046688;GO:0097746	GO:0005576;GO:0005615;GO:0005634;GO:0005737;GO:0005794;GO:0005796;GO:0062023	GO:0004784;GO:0005507;GO:0005515;GO:0016209;GO:0016491;GO:0046872	-	R-MMU-2262752 Cellular responses to stress;R-MMU-8953897 Cellular responses to stimuli;R-MMU-9711123 Cellular response to chemical stress;R-MMU-3299685 Detoxification of Reactive Oxygen Species	WP4466 Oxidative stress and redox pathway;WP1770 One-carbon metabolism and related pathways;WP412 Oxidative stress response
O09167	Rpl21	60S ribosomal protein L21	19933	99862.3	48882.5	606337	596114	748591	323319	GO:0003735;GO:0005515;GO:0005737;GO:0005783;GO:0005829;GO:0005840;GO:0006412;GO:0022625;GO:0022626	GO:0006412	GO:0005737;GO:0005783;GO:0005829;GO:0005840;GO:0022625;GO:0022626	GO:0003735;GO:0005515	mmu05171 Coronavirus disease - COVID-19;mmu03010 Ribosome	-	WP163 Cytoplasmic ribosomal proteins
O09174	Amacr	Alpha-methylacyl-CoA racemase	17117	2090.04	2090.04	2090.04	57637.9	62839.2	43054.1	GO:0005102;GO:0005737;GO:0005739;GO:0005777;GO:0005886;GO:0006699;GO:0008111;GO:0008206;GO:0008300;GO:0008410;GO:0016853;GO:0043231	GO:0006699;GO:0008206;GO:0008300	GO:0005737;GO:0005739;GO:0005777;GO:0005886;GO:0043231	GO:0005102;GO:0008111;GO:0008410;GO:0016853	mmu04146 Peroxisome;mmu00120 Primary bile acid biosynthesis	R-MMU-8978868 Fatty acid metabolism;R-MMU-8957322 Metabolism of steroids;R-MMU-193368 Synthesis of bile acids and bile salts via 7alpha-hydroxycholesterol;R-MMU-192105 Synthesis of bile acids and bile salts;R-MMU-390918 Peroxisomal lipid metabolism;R-MMU-9609507 Protein localization;R-MMU-194068 Bile acid and bile salt metabolism;R-MMU-193775 Synthesis of bile acids and bile salts via 24-hydroxyc…	-
O35071	Kif1c	Kinesin-like protein KIF1C	16562	2090.04	2090.04	2090.04	177888	189203	67228.8	GO:0000166;GO:0003777;GO:0005524;GO:0005737;GO:0005794;GO:0005856;GO:0005871;GO:0005874;GO:0006890;GO:0007018;GO:0008017;GO:0008574;GO:0016192;GO:0016887;GO:0030424;GO:0030425;GO:0030705;GO:1990048;GO:1990049	GO:0006890;GO:0007018;GO:0016192;GO:0030705;GO:1990048;GO:1990049	GO:0005737;GO:0005794;GO:0005856;GO:0005871;GO:0005874;GO:0030424;GO:0030425	GO:0000166;GO:0003777;GO:0005524;GO:0008017;GO:0008574;GO:0016887	-	R-MMU-6811442 Intra-Golgi and retrograde Golgi-to-ER traffic;R-MMU-8856688 Golgi-to-ER retrograde transport;R-MMU-6811434 COPI-dependent Golgi-to-ER retrograde traffic;R-MMU-109582 Hemostasis;R-MMU-983189 Kinesins;R-MMU-983231 Factors involved in megakaryocyte development and platelet production	-
O35074	Ptgis	Prostacyclin synthase	19223	84237.9	2090.04	49364.3	45095.4	47256.4	56277.9	GO:0001516;GO:0001666;GO:0004497;GO:0005506;GO:0005615;GO:0005634;GO:0005737;GO:0005783;GO:0005901;GO:0006629;GO:0006631;GO:0006633;GO:0006690;GO:0006693;GO:0007566;GO:0008116;GO:0016020;GO:0016021;GO:0016705;GO:0016829;GO:0016853;GO:0020037;GO:0032088;GO:0035360;GO:0045019;GO:0045766;GO:0046697;GO:0046872;GO:0050728;GO:0071456;GO:0097190;GO:0106256;GO:1900119	GO:0001516;GO:0001666;GO:0006629;GO:0006631;GO:0006633;GO:0006690;GO:0006693;GO:0007566;GO:0032088;GO:0035360;GO:0045019;GO:0045766;GO:0046697;GO:0050728;GO:0071456;GO:0097190;GO:1900119	GO:0005615;GO:0005634;GO:0005737;GO:0005783;GO:0005901;GO:0016020;GO:0016021	GO:0004497;GO:0005506;GO:0008116;GO:0016705;GO:0016829;GO:0016853;GO:0020037;GO:0046872;GO:0106256	mmu00590 Arachidonic acid metabolism	R-MMU-8978868 Fatty acid metabolism;R-MMU-8957322 Metabolism of steroids;R-MMU-211859 Biological oxidations;R-MMU-196854 Metabolism of vitamins and cofactors;R-MMU-196849 Metabolism of water-soluble vitamins and cofactors;R-MMU-2142753 Arachidonic acid metabolism;R-MMU-2162123 Synthesis of Prostaglandins (PG) and Thromboxanes (TX);R-MMU-193368 Synthesis of bile acids and bile salts via 7alpha-hyd…	WP1272 Selenium micronutrient network;WP1273 Folic acid network;WP318 Eicosanoid synthesis;WP374 Prostaglandin synthesis and regulation;WP4347 Eicosanoid metabolism via cyclooxygenases (COX);WP447 Adipogenesis genes
O35075	Vps26c	Vacuolar protein sorting-associated protein 26C	13185	36058.6	85228.4	79778.8	25168.8	32795.1	2090.04	GO:0005768;GO:0006886;GO:0032456	GO:0006886;GO:0032456	GO:0005768	-	-	-	-
O35098	Dpysl4	Dihydropyrimidinase-related protein 4	26757	208572	45904.5	2090.04	198972	225528	210987	GO:0005515;GO:0005737;GO:0016787;GO:0016810;GO:0031005;GO:0051219;GO:0070997;GO:0097485	GO:0070997;GO:0097485	GO:0005737	GO:0005515;GO:0016787;GO:0016810;GO:0031005;GO:0051219	-	-	-
O35099	Map3k5	Mitogen-activated protein kinase kinase kinase 5	26408	38643.7	14958.5	33492.8	62884.2	71116.4	60782.2	GO:0000165;GO:0000166;GO:0000287;GO:0002376;GO:0004672;GO:0004674;GO:0004706;GO:0004709;GO:0005515;GO:0005524;GO:0005737;GO:0005783;GO:0006468;GO:0006915;GO:0007254;GO:0008631;GO:0010941;GO:0016301;GO:0016310;GO:0016740;GO:0019901;GO:0019903;GO:0019904;GO:0032991;GO:0033554;GO:0034198;GO:0034976;GO:0038066;GO:0042802;GO:0042803;GO:0043065;GO:0043280;GO:0043410;GO:0043507;GO:0045087;GO:0045663;GO:…	GO:0000165;GO:0002376;GO:0006468;GO:0006915;GO:0007254;GO:0008631;GO:0010941;GO:0016310;GO:0033554;GO:0034198;GO:0034976;GO:0038066;GO:0043065;GO:0043280;GO:0043410;GO:0043507;GO:0045087;GO:0045663;GO:0045860;GO:0045893;GO:0046330;GO:0051403;GO:0070059;GO:0070301;GO:0097300;GO:1901216;GO:1902170	GO:0005737;GO:0005783;GO:0032991;GO:1902911;GO:1990604	GO:0000166;GO:0000287;GO:0004672;GO:0004674;GO:0004706;GO:0004709;GO:0005515;GO:0005524;GO:0016301;GO:0016740;GO:0019901;GO:0019903;GO:0019904;GO:0042802;GO:0042803;GO:0046872	mmu05016 Huntington disease;mmu05014 Amyotrophic lateral sclerosis;mmu04141 Protein processing in endoplasmic reticulum;mmu05022 Pathways of neurodegeneration - multiple diseases;mmu05012 Parkinson disease;mmu05010 Alzheimer disease;mmu05017 Spinocerebellar ataxia;mmu04530 Tight junction;mmu05208 Chemical carcinogenesis - reactive oxygen species;mmu04714 Thermogenesis;mmu04071 Sphingolipid signal…	R-MMU-2262752 Cellular responses to stress;R-MMU-8953897 Cellular responses to stimuli;R-MMU-2559583 Cellular Senescence;R-MMU-2559580 Oxidative Stress Induced Senescence	WP65 Insulin signaling;WP350 p38 Mapk signaling pathway;WP493 Mapk signaling pathway
O35114	Scarb2	Lysosome membrane protein 2	12492	2090.04	2090.04	2090.04	11132.7	2090.04	12553.6	GO:0001786;GO:0005044;GO:0005515;GO:0005737;GO:0005764;GO:0005765;GO:0005886;GO:0006622;GO:0006898;GO:0007605;GO:0010467;GO:0010976;GO:0015485;GO:0015917;GO:0016020;GO:0016021;GO:0019899;GO:0030666;GO:0031210;GO:0038024;GO:0042803;GO:0043202;GO:0043471;GO:0051087;GO:1905123	GO:0006622;GO:0006898;GO:0007605;GO:0010467;GO:0010976;GO:0015917;GO:0043471;GO:1905123	GO:0005737;GO:0005764;GO:0005765;GO:0005886;GO:0016020;GO:0016021;GO:0030666;GO:0043202	GO:0001786;GO:0005044;GO:0005515;GO:0015485;GO:0019899;GO:0031210;GO:0038024;GO:0042803;GO:0051087	mmu04142 Lysosome	R-MMU-8856828 Clathrin-mediated endocytosis;R-MMU-8856825 Cargo recognition for clathrin-mediated endocytosis	WP2573 Primary focal segmental glomerulosclerosis (FSGS)
O35127	Grcc10	Protein C10	14790	2090.04	2090.04	2090.04	17798.1	14011.9	18159	GO:0003674;GO:0005737;GO:0009791;GO:0014819;GO:0016607;GO:0021540;GO:0021678;GO:0036343;GO:0048593;GO:0050890	GO:0009791;GO:0014819;GO:0021540;GO:0021678;GO:0036343;GO:0048593;GO:0050890	GO:0005737;GO:0016607	GO:0003674	-	-	-
O35129	Phb2	Prohibitin-2	12034	31166.8	24786.8	27367.6	23139.1	21391.5	53063.1	GO:0000423;GO:0002639;GO:0005515;GO:0005634;GO:0005737;GO:0005739;GO:0005741;GO:0005743;GO:0005886;GO:0006606;GO:0007005;GO:0007062;GO:0007202;GO:0008022;GO:0009986;GO:0016020;GO:0016363;GO:0016477;GO:0023035;GO:0030424;GO:0031536;GO:0032991;GO:0033147;GO:0033218;GO:0033600;GO:0035632;GO:0039529;GO:0042113;GO:0042802;GO:0042803;GO:0043066;GO:0043433;GO:0045892;GO:0046625;GO:0046982;GO:0047485;GO:…	GO:0000423;GO:0002639;GO:0006606;GO:0007005;GO:0007062;GO:0007202;GO:0016477;GO:0023035;GO:0031536;GO:0033147;GO:0033600;GO:0039529;GO:0042113;GO:0043066;GO:0043433;GO:0045892;GO:0050821;GO:0051091;GO:0060744;GO:0060749;GO:0060762;GO:0070374;GO:0140374;GO:1900208;GO:1901224;GO:1902808;GO:1904959;GO:1990051	GO:0005634;GO:0005737;GO:0005739;GO:0005741;GO:0005743;GO:0005886;GO:0009986;GO:0016020;GO:0016363;GO:0030424;GO:0032991;GO:0035632;GO:0071944;GO:0098800	GO:0005515;GO:0008022;GO:0033218;GO:0042802;GO:0042803;GO:0046625;GO:0046982;GO:0047485	-	R-MMU-8949664 Processing of SMDT1;R-MMU-8949215 Mitochondrial calcium ion transport	-
O35166	Gosr2	Golgi SNAP receptor complex member 2	56494	65304.2	61402.3	57540.2	223594	196077	244421	GO:0000139;GO:0000149;GO:0005484;GO:0005783;GO:0005789;GO:0005794;GO:0006891;GO:0006906;GO:0012507;GO:0015031;GO:0016020;GO:0016021;GO:0016192;GO:0031201;GO:0031902	GO:0006891;GO:0006906;GO:0015031;GO:0016192	GO:0000139;GO:0005783;GO:0005789;GO:0005794;GO:0012507;GO:0016020;GO:0016021;GO:0031201;GO:0031902	GO:0000149;GO:0005484	mmu04130 SNARE interactions in vesicular transport	R-MMU-199977 ER to Golgi Anterograde Transport;R-MMU-6807878 COPI-mediated anterograde transport;R-MMU-6811442 Intra-Golgi and retrograde Golgi-to-ER traffic;R-MMU-948021 Transport to the Golgi and subsequent modification;R-MMU-446203 Asparagine N-linked glycosylation;R-MMU-204005 COPII-mediated vesicle transport;R-MMU-5694530 Cargo concentration in the ER;R-MMU-6811438 Intra-Golgi traffic	-
O35215	Ddt	D-dopachrome decarboxylase	13202	33342	82340.2	86657.6	2090.04	2090.04	17817.1	GO:0002020;GO:0005126;GO:0005615;GO:0005737;GO:0016829;GO:0033981;GO:0042438;GO:0050178;GO:0050729	GO:0042438;GO:0050729	GO:0005615;GO:0005737	GO:0002020;GO:0005126;GO:0016829;GO:0033981;GO:0050178	-	-	-
O35218	Cpsf2	Cleavage and polyadenylation specificity factor subunit 2	51786	2090.04	15048.9	2090.04	82414.6	87330.2	56406.2	GO:0003723;GO:0005634;GO:0005847;GO:0006378;GO:0006379;GO:0006397;GO:0006398;GO:0098789	GO:0006378;GO:0006379;GO:0006397;GO:0006398;GO:0098789	GO:0005634;GO:0005847	GO:0003723	mmu03015 mRNA surveillance pathway	R-MMU-72163 mRNA Splicing - Major Pathway;R-MMU-72172 mRNA Splicing;R-MMU-72203 Processing of Capped Intron-Containing Pre-mRNA;R-MMU-72187 mRNA 3'-end processing;R-MMU-73856 RNA Polymerase II Transcription Termination;R-MMU-72202 Transport of Mature Transcript to Cytoplasm;R-MMU-75067 Processing of Capped Intronless Pre-mRNA;R-MMU-77595 Processing of Intronless Pre-mRNAs;R-MMU-159231 Transport o…	WP310 mRNA processing
O35226	Psmd4	26S proteasome non-ATPase regulatory subunit 4	19185	355615	333923	335657	337519	383866	327894	GO:0000502;GO:0005634;GO:0005654;GO:0005737;GO:0005829;GO:0008540;GO:0022624;GO:0031593;GO:0042802;GO:0043161	GO:0043161	GO:0000502;GO:0005634;GO:0005654;GO:0005737;GO:0005829;GO:0008540;GO:0022624	GO:0031593;GO:0042802	mmu05016 Huntington disease;mmu03050 Proteasome;mmu05014 Amyotrophic lateral sclerosis;mmu05020 Prion disease;mmu05022 Pathways of neurodegeneration - multiple diseases;mmu05012 Parkinson disease;mmu05010 Alzheimer disease;mmu05017 Spinocerebellar ataxia;mmu05169 Epstein-Barr virus infection	R-MMU-2262752 Cellular responses to stress;R-MMU-450531 Regulation of mRNA stability by proteins that bind AU-rich elements;R-MMU-8953897 Cellular responses to stimuli;R-MMU-450408 AUF1 (hnRNP D0) binds and destabilizes mRNA;R-MMU-8852276 The role of GTSE1 in G2/M progression after G2 checkpoint;R-MMU-1236978 Cross-presentation of soluble exogenous antigens (endosomes);R-MMU-69275 G2/M Transition…	WP519 Proteasome degradation;WP512 Id signaling pathway
O35239	Ptpn9	Tyrosine-protein phosphatase non-receptor type 9	56294	2090.04	2090.04	2090.04	30453.8	2090.04	47566.3	GO:0004721;GO:0004725;GO:0005515;GO:0005737;GO:0006470;GO:0010977;GO:0016311;GO:0016787;GO:0016791;GO:0035335;GO:0044306;GO:1903078	GO:0006470;GO:0010977;GO:0016311;GO:0035335;GO:1903078	GO:0005737;GO:0044306	GO:0004721;GO:0004725;GO:0005515;GO:0016787;GO:0016791	-	-	-
O35250	Exoc7	Exocyst complex component 7	53413	156465	92364.2	106849	108417	152404	158360	GO:0000145;GO:0005515;GO:0005737;GO:0005815;GO:0005886;GO:0006887;GO:0015031;GO:0016020;GO:0032584;GO:0034451;GO:2000535	GO:0006887;GO:0015031;GO:2000535	GO:0000145;GO:0005737;GO:0005815;GO:0005886;GO:0016020;GO:0032584;GO:0034451	GO:0005515	mmu05132 Salmonella infection;mmu04910 Insulin signaling pathway	R-MMU-1852241 Organelle biogenesis and maintenance;R-MMU-5617833 Cilium Assembly;R-MMU-264876 Insulin processing;R-MMU-5620916 VxPx cargo-targeting to cilium;R-MMU-5620920 Cargo trafficking to the periciliary membrane;R-MMU-2980736 Peptide hormone metabolism	WP3855 Dysregulated miRNA targeting in insulin/PI3K-AKT signaling
O35286	Dhx15	ATP-dependent RNA helicase DHX15	13204	333716	355498	438044	580574	612844	633282	GO:0000166;GO:0003676;GO:0003723;GO:0003724;GO:0003725;GO:0004386;GO:0005515;GO:0005524;GO:0005622;GO:0005634;GO:0005681;GO:0005689;GO:0006397;GO:0008380;GO:0016607;GO:0016787;GO:0071008	GO:0006397;GO:0008380	GO:0005622;GO:0005634;GO:0005681;GO:0005689;GO:0016607;GO:0071008	GO:0000166;GO:0003676;GO:0003723;GO:0003724;GO:0003725;GO:0004386;GO:0005515;GO:0005524;GO:0016787	mmu03040 Spliceosome	R-MMU-72163 mRNA Splicing - Major Pathway;R-MMU-72172 mRNA Splicing;R-MMU-72203 Processing of Capped Intron-Containing Pre-mRNA	WP310 mRNA processing
O35295	Purb	Transcriptional activator protein Pur-beta	19291	128412	146218	146743	822419	785747	802337	GO:0000122;GO:0000900;GO:0000977;GO:0000981;GO:0001227;GO:0003677;GO:0003690;GO:0003697;GO:0003700;GO:0003723;GO:0003729;GO:0005515;GO:0005634;GO:0005654;GO:0006357;GO:0008283;GO:0030154;GO:0032422;GO:0045892;GO:0046332;GO:0140297	GO:0000122;GO:0006357;GO:0008283;GO:0030154;GO:0045892	GO:0005634;GO:0005654	GO:0000900;GO:0000977;GO:0000981;GO:0001227;GO:0003677;GO:0003690;GO:0003697;GO:0003700;GO:0003723;GO:0003729;GO:0005515;GO:0032422;GO:0046332;GO:0140297	-	-	-
O35326	Srsf5	Serine/arginine-rich splicing factor 5	20384	2090.04	147300	2090.04	431062	447096	410238	GO:0000398;GO:0003676;GO:0003723;GO:0003729;GO:0005515;GO:0005634;GO:0005654;GO:0005730;GO:0005829;GO:0006397;GO:0008380;GO:0009611;GO:0016607;GO:0032868;GO:0033120;GO:0043422;GO:0050733	GO:0000398;GO:0006397;GO:0008380;GO:0009611;GO:0032868;GO:0033120	GO:0005634;GO:0005654;GO:0005730;GO:0005829;GO:0016607	GO:0003676;GO:0003723;GO:0003729;GO:0005515;GO:0043422;GO:0050733	mmu03040 Spliceosome;mmu05168 Herpes simplex virus 1 infection	R-MMU-72163 mRNA Splicing - Major Pathway;R-MMU-72172 mRNA Splicing;R-MMU-72203 Processing of Capped Intron-Containing Pre-mRNA;R-MMU-72187 mRNA 3'-end processing;R-MMU-73856 RNA Polymerase II Transcription Termination;R-MMU-72202 Transport of Mature Transcript to Cytoplasm;R-MMU-159236 Transport of Mature mRNA derived from an Intron-Containing Transcript	WP310 mRNA processing
O35344	Kpna3	Importin subunit alpha-4	16648	2090.04	2090.04	2090.04	32121.5	45725.7	50426.9	GO:0005634;GO:0005654;GO:0005737;GO:0006606;GO:0006607;GO:0008022;GO:0008139;GO:0015031;GO:0042564;GO:0061608	GO:0006606;GO:0006607;GO:0015031	GO:0005634;GO:0005654;GO:0005737;GO:0042564	GO:0008022;GO:0008139;GO:0061608	mmu05132 Salmonella infection;mmu03013 Nucleocytoplasmic transport;mmu05207 Chemical carcinogenesis - receptor activation	-	WP246 TNF-alpha NF-kB signaling pathway
O35350	Capn1	Calpain-1 catalytic subunit	12333	94191.4	138470	130008	112303	121720	106943	GO:0001533;GO:0004198;GO:0005509;GO:0005515;GO:0005737;GO:0005739;GO:0005764;GO:0005829;GO:0005886;GO:0006508;GO:0008092;GO:0008233;GO:0008234;GO:0010666;GO:0016020;GO:0016540;GO:0016787;GO:0019899;GO:0030837;GO:0032801;GO:0043117;GO:0046872;GO:0050790;GO:0060056;GO:0070301;GO:0097264;GO:1901223;GO:1903238;GO:1990776	GO:0006508;GO:0010666;GO:0016540;GO:0030837;GO:0032801;GO:0043117;GO:0050790;GO:0060056;GO:0070301;GO:0097264;GO:1901223;GO:1903238;GO:1990776	GO:0001533;GO:0005737;GO:0005739;GO:0005764;GO:0005829;GO:0005886;GO:0016020	GO:0004198;GO:0005509;GO:0005515;GO:0008092;GO:0008233;GO:0008234;GO:0016787;GO:0019899;GO:0046872	mmu04141 Protein processing in endoplasmic reticulum;mmu05022 Pathways of neurodegeneration - multiple diseases;mmu05010 Alzheimer disease;mmu04210 Apoptosis;mmu04218 Cellular senescence;mmu04217 Necroptosis	R-MMU-1474244 Extracellular matrix organization;R-MMU-1474228 Degradation of the extracellular matrix	WP6 Integrin-mediated cell adhesion;WP85 Focal adhesion;WP2075 Alzheimer's disease;WP37 IL-1 signaling pathway
O35379	Abcc1	Multidrug resistance-associated protein 1	17250	2090.04	2090.04	2090.04	11582.2	11775.8	15160.8	GO:0000166;GO:0005324;GO:0005524;GO:0005737;GO:0005886;GO:0005887;GO:0006869;GO:0006979;GO:0008559;GO:0009235;GO:0009410;GO:0009925;GO:0015420;GO:0015431;GO:0015562;GO:0015911;GO:0016020;GO:0016021;GO:0016323;GO:0016324;GO:0016328;GO:0016787;GO:0016887;GO:0022857;GO:0030335;GO:0033700;GO:0034040;GO:0034634;GO:0034775;GO:0042626;GO:0042887;GO:0042908;GO:0042910;GO:0045332;GO:0046943;GO:0050729;GO:…	GO:0006869;GO:0006979;GO:0009235;GO:0009410;GO:0015911;GO:0030335;GO:0033700;GO:0034775;GO:0042908;GO:0045332;GO:0050729;GO:0055085;GO:0060326;GO:0060548;GO:0070633;GO:0071716;GO:0099039;GO:0140115;GO:1901215;GO:1904646;GO:1905039;GO:1990961;GO:1990962	GO:0005737;GO:0005886;GO:0005887;GO:0009925;GO:0016020;GO:0016021;GO:0016323;GO:0016324;GO:0016328	GO:0000166;GO:0005324;GO:0005524;GO:0008559;GO:0015420;GO:0015431;GO:0015562;GO:0016787;GO:0016887;GO:0022857;GO:0034040;GO:0034634;GO:0042626;GO:0042887;GO:0042910;GO:0046943;GO:0140359	mmu04071 Sphingolipid signaling pathway;mmu01523 Antifolate resistance;mmu04977 Vitamin digestion and absorption;mmu02010 ABC transporters;mmu05206 MicroRNAs in cancer	R-MMU-2262752 Cellular responses to stress;R-MMU-8953897 Cellular responses to stimuli;R-MMU-9711123 Cellular response to chemical stress;R-MMU-382556 ABC-family proteins mediated transport;R-MMU-8978868 Fatty acid metabolism;R-MMU-9707564 Cytoprotection by HMOX1;R-MMU-189483 Heme degradation;R-MMU-9748784 Drug ADME;R-MMU-196854 Metabolism of vitamins and cofactors;R-MMU-196849 Metabolism of wate…	WP475 Irinotecan pathway
O35382	Exoc4	Exocyst complex component 4	20336	237999	209421	184208	215118	156458	172048	GO:0000145;GO:0005515;GO:0005737;GO:0005768;GO:0005794;GO:0005886;GO:0005902;GO:0006612;GO:0006887;GO:0006893;GO:0006904;GO:0007268;GO:0014069;GO:0015031;GO:0030010;GO:0030165;GO:0030426;GO:0031252;GO:0031267;GO:0032584;GO:0032991;GO:0035748;GO:0042995;GO:0043005;GO:0043025;GO:0043198;GO:0043209;GO:0044091;GO:0044877;GO:0045202;GO:0047485;GO:0048341;GO:0048709;GO:0050850;GO:0051223;GO:0055108;GO:…	GO:0006612;GO:0006887;GO:0006893;GO:0006904;GO:0007268;GO:0015031;GO:0030010;GO:0044091;GO:0048341;GO:0048709;GO:0050850;GO:0051223;GO:0055108;GO:0090522	GO:0000145;GO:0005737;GO:0005768;GO:0005794;GO:0005886;GO:0005902;GO:0014069;GO:0030426;GO:0031252;GO:0032584;GO:0032991;GO:0035748;GO:0042995;GO:0043005;GO:0043025;GO:0043198;GO:0043209;GO:0045202	GO:0005515;GO:0030165;GO:0031267;GO:0044877;GO:0047485	mmu05132 Salmonella infection	R-MMU-1852241 Organelle biogenesis and maintenance;R-MMU-5617833 Cilium Assembly;R-MMU-264876 Insulin processing;R-MMU-5620916 VxPx cargo-targeting to cilium;R-MMU-5620920 Cargo trafficking to the periciliary membrane;R-MMU-2980736 Peptide hormone metabolism	-
O35405	Pld3	5'-3' exonuclease PLD3	18807	2090.04	96701.5	117168	167332	173380	161328	GO:0000139;GO:0002376;GO:0003824;GO:0004518;GO:0004527;GO:0004630;GO:0005764;GO:0005765;GO:0005768;GO:0005783;GO:0005789;GO:0005794;GO:0006954;GO:0014902;GO:0016020;GO:0016021;GO:0016787;GO:0031901;GO:0031902;GO:0043202;GO:0045087;GO:0045145;GO:1900015	GO:0002376;GO:0006954;GO:0014902;GO:0045087;GO:1900015	GO:0000139;GO:0005764;GO:0005765;GO:0005768;GO:0005783;GO:0005789;GO:0005794;GO:0016020;GO:0016021;GO:0031901;GO:0031902;GO:0043202	GO:0003824;GO:0004518;GO:0004527;GO:0004630;GO:0016787;GO:0045145	mmu00565 Ether lipid metabolism;mmu00564 Glycerophospholipid metabolism	R-MMU-2029480 Fcgamma receptor (FCGR) dependent phagocytosis;R-MMU-2029485 Role of phospholipids in phagocytosis	-
O35409	Folh1	Glutamate carboxypeptidase 2	53320	48074.5	66931.6	303259	11767.9	17022.8	2090.04	GO:0003824;GO:0004180;GO:0004181;GO:0005886;GO:0005887;GO:0006508;GO:0006760;GO:0008152;GO:0008233;GO:0008237;GO:0009986;GO:0016020;GO:0016021;GO:0016787;GO:0016805;GO:0030163;GO:0043065;GO:0046872;GO:1904492;GO:1904493	GO:0006508;GO:0006760;GO:0008152;GO:0030163;GO:0043065	GO:0005886;GO:0005887;GO:0009986;GO:0016020;GO:0016021	GO:0003824;GO:0004180;GO:0004181;GO:0008233;GO:0008237;GO:0016787;GO:0016805;GO:0046872;GO:1904492;GO:1904493	mmu00250 Alanine, aspartate and glutamate metabolism;mmu04977 Vitamin digestion and absorption	R-MMU-71291 Metabolism of amino acids and derivatives;R-MMU-8963693 Aspartate and asparagine metabolism	WP435 One-carbon metabolism
O35427	Crcp	DNA-directed RNA polymerase III subunit RPC9	12909	2090.04	2090.04	2090.04	35095	35514.6	14311.3	GO:0000166;GO:0001635;GO:0001669;GO:0002376;GO:0003899;GO:0005634;GO:0005666;GO:0005737;GO:0005886;GO:0006352;GO:0006383;GO:0006384;GO:0007218;GO:0009360;GO:0016020;GO:0030424;GO:0030425;GO:0030880;GO:0043025;GO:0044237;GO:0045087;GO:0051607	GO:0002376;GO:0006352;GO:0006383;GO:0006384;GO:0007218;GO:0044237;GO:0045087;GO:0051607	GO:0001669;GO:0005634;GO:0005666;GO:0005737;GO:0005886;GO:0009360;GO:0016020;GO:0030424;GO:0030425;GO:0030880;GO:0043025	GO:0000166;GO:0001635;GO:0003899	mmu03020 RNA polymerase	R-MMU-76066 RNA Polymerase III Transcription Initiation From Type 2 Promoter;R-MMU-76061 RNA Polymerase III Transcription Initiation From Type 1 Promoter;R-MMU-74158 RNA Polymerase III Transcription;R-MMU-76046 RNA Polymerase III Transcription Initiation;R-MMU-76071 RNA Polymerase III Transcription Initiation From Type 3 Promoter	WP385 Myometrial relaxation and contraction pathways
O35465	Fkbp8	Peptidyl-prolyl cis-trans isomerase FKBP8	14232	2090.04	2090.04	2090.04	28362.2	30020	27273.5	GO:0001708;GO:0001933;GO:0003755;GO:0005515;GO:0005739;GO:0005740;GO:0005783;GO:0005829;GO:0006457;GO:0006915;GO:0007224;GO:0009953;GO:0010468;GO:0016020;GO:0016021;GO:0016853;GO:0021904;GO:0021915;GO:0030176;GO:0030510;GO:0030513;GO:0032991;GO:0035264;GO:0042802;GO:0043010;GO:0043066;GO:0044183;GO:0097718	GO:0001708;GO:0001933;GO:0006457;GO:0006915;GO:0007224;GO:0009953;GO:0010468;GO:0021904;GO:0021915;GO:0030510;GO:0030513;GO:0035264;GO:0043010;GO:0043066	GO:0005739;GO:0005740;GO:0005783;GO:0005829;GO:0016020;GO:0016021;GO:0030176;GO:0032991	GO:0003755;GO:0005515;GO:0016853;GO:0042802;GO:0044183;GO:0097718	-	R-MMU-5689880 Ub-specific processing proteases;R-MMU-5688426 Deubiquitination	-
O35492	Clk3	Dual specificity protein kinase CLK3	102414	2090.04	2090.04	2090.04	20053.4	20640.7	19952.6	GO:0000166;GO:0004672;GO:0004674;GO:0004712;GO:0004713;GO:0005524;GO:0005634;GO:0005654;GO:0005737;GO:0006468;GO:0016301;GO:0016310;GO:0016740;GO:0018108;GO:0031410;GO:0042802;GO:0043484;GO:0045111;GO:0046777	GO:0006468;GO:0016310;GO:0018108;GO:0043484;GO:0046777	GO:0005634;GO:0005654;GO:0005737;GO:0031410;GO:0045111	GO:0000166;GO:0004672;GO:0004674;GO:0004712;GO:0004713;GO:0005524;GO:0016301;GO:0016740;GO:0042802	-	-	WP310 mRNA processing
O35566	Cd151	CD151 antigen	12476	47388.2	36162.5	31894.4	173908	107706	196940	GO:0005178;GO:0005515;GO:0005604;GO:0005887;GO:0009986;GO:0016020;GO:0016021;GO:0016477;GO:0030335;GO:0042098;GO:0044319;GO:0045807	GO:0016477;GO:0030335;GO:0042098;GO:0044319;GO:0045807	GO:0005604;GO:0005887;GO:0009986;GO:0016020;GO:0016021	GO:0005178;GO:0005515	-	R-MMU-446728 Cell junction organization;R-MMU-1500931 Cell-Cell communication	WP488 Alpha 6 beta 4 integrin signaling pathway;WP2573 Primary focal segmental glomerulosclerosis (FSGS)
O35593	Psmd14	26S proteasome non-ATPase regulatory subunit 14	59029	453852	320668	323432	745130	828836	729926	GO:0000502;GO:0000724;GO:0004175;GO:0005515;GO:0006281;GO:0006303;GO:0006508;GO:0006974;GO:0008233;GO:0008237;GO:0008541;GO:0016579;GO:0016787;GO:0022624;GO:0031597;GO:0043161;GO:0046872;GO:0061133;GO:0061136;GO:0061578;GO:0070122;GO:0070536;GO:0070628;GO:0140492	GO:0000724;GO:0006281;GO:0006303;GO:0006508;GO:0006974;GO:0016579;GO:0043161;GO:0061136;GO:0070536	GO:0000502;GO:0008541;GO:0022624;GO:0031597	GO:0004175;GO:0005515;GO:0008233;GO:0008237;GO:0016787;GO:0046872;GO:0061133;GO:0061578;GO:0070122;GO:0070628;GO:0140492	mmu05016 Huntington disease;mmu03050 Proteasome;mmu05014 Amyotrophic lateral sclerosis;mmu05020 Prion disease;mmu05022 Pathways of neurodegeneration - multiple diseases;mmu05012 Parkinson disease;mmu05010 Alzheimer disease;mmu05017 Spinocerebellar ataxia;mmu05169 Epstein-Barr virus infection	R-MMU-2262752 Cellular responses to stress;R-MMU-450531 Regulation of mRNA stability by proteins that bind AU-rich elements;R-MMU-8953897 Cellular responses to stimuli;R-MMU-450408 AUF1 (hnRNP D0) binds and destabilizes mRNA;R-MMU-8852276 The role of GTSE1 in G2/M progression after G2 checkpoint;R-MMU-1236978 Cross-presentation of soluble exogenous antigens (endosomes);R-MMU-69275 G2/M Transition…	-
O35594	Ift81	Intraflagellar transport protein 81 homolog	12589	261021	234958	187088	105323	141816	155983	GO:0005515;GO:0005813;GO:0005929;GO:0007275;GO:0007283;GO:0008589;GO:0015631;GO:0030030;GO:0030154;GO:0030992;GO:0035735;GO:0036064;GO:0042073;GO:0042995;GO:0060271;GO:0097225;GO:0097228	GO:0007275;GO:0007283;GO:0008589;GO:0030030;GO:0030154;GO:0035735;GO:0042073;GO:0060271	GO:0005813;GO:0005929;GO:0030992;GO:0036064;GO:0042995;GO:0097225;GO:0097228	GO:0005515;GO:0015631	-	R-MMU-5620924 Intraflagellar transport;R-MMU-1852241 Organelle biogenesis and maintenance;R-MMU-5617833 Cilium Assembly	-
O35598	Adam10	Disintegrin and metalloproteinase domain-containing protein 10	11487	164415	154206	128171	138915	148391	121974	GO:0001701;GO:0004175;GO:0004222;GO:0005515;GO:0005634;GO:0005737;GO:0005794;GO:0005798;GO:0005802;GO:0005886;GO:0006468;GO:0006508;GO:0006509;GO:0006913;GO:0007162;GO:0007219;GO:0007220;GO:0008021;GO:0008233;GO:0008237;GO:0008284;GO:0008593;GO:0009986;GO:0010629;GO:0010820;GO:0014069;GO:0016020;GO:0016021;GO:0016485;GO:0016787;GO:0017124;GO:0019901;GO:0030054;GO:0030307;GO:0030335;GO:0030425;GO:…	GO:0001701;GO:0006468;GO:0006508;GO:0006509;GO:0006913;GO:0007162;GO:0007219;GO:0007220;GO:0008284;GO:0008593;GO:0010629;GO:0010820;GO:0016485;GO:0030307;GO:0030335;GO:0034205;GO:0034332;GO:0034612;GO:0038004;GO:0042117;GO:0042987;GO:0043065;GO:0046931;GO:0051089;GO:0061001;GO:0090102;GO:0098696;GO:0099173;GO:0140448;GO:1901342;GO:1901998	GO:0005634;GO:0005737;GO:0005794;GO:0005798;GO:0005802;GO:0005886;GO:0008021;GO:0009986;GO:0014069;GO:0016020;GO:0016021;GO:0030054;GO:0030425;GO:0031410;GO:0042995;GO:0043025;GO:0043197;GO:0043231;GO:0045211;GO:0046930;GO:0062023;GO:0097038;GO:0097060;GO:0097197;GO:0098978	GO:0004175;GO:0004222;GO:0005515;GO:0008233;GO:0008237;GO:0016787;GO:0017124;GO:0019901;GO:0042169;GO:0042803;GO:0046872;GO:0070573;GO:1902945	mmu05010 Alzheimer disease	R-MMU-8957275 Post-translational protein phosphorylation;R-MMU-9012852 Signaling by NOTCH3;R-MMU-9013507 NOTCH3 Activation and Transmission of Signal to the Nucleus;R-MMU-381426 Regulation of Insulin-like Growth Factor (IGF) transport and uptake by Insulin-like Growth Factor Binding Proteins (IGFBPs);R-MMU-157118 Signaling by NOTCH;R-MMU-1474244 Extracellular matrix organization;R-MMU-1474228 Deg…	WP2075 Alzheimer's disease;WP265 Delta-Notch signaling pathway;WP202 Hypertrophy model
O35609	Scamp3	Secretory carrier-associated membrane protein 3	24045	443785	421204	476352	303658	368201	319214	GO:0000139;GO:0006886;GO:0010033;GO:0015031;GO:0016020;GO:0016021;GO:0031625;GO:0032526;GO:0032588;GO:0043231;GO:0055038	GO:0006886;GO:0010033;GO:0015031;GO:0032526	GO:0000139;GO:0016020;GO:0016021;GO:0032588;GO:0043231;GO:0055038	GO:0031625	-	-	-
O35639	Anxa3	Annexin A3	11745	356650	440556	479675	126195	95302.1	127885	GO:0004859;GO:0005509;GO:0005544;GO:0005737;GO:0005886;GO:0006909;GO:0010595;GO:0016020;GO:0019834;GO:0030424;GO:0030425;GO:0030670;GO:0042581;GO:0042742;GO:0043025;GO:0043312;GO:0045766;GO:0048306;GO:0051054;GO:0051091;GO:0062023	GO:0006909;GO:0010595;GO:0042742;GO:0043312;GO:0045766;GO:0051054;GO:0051091	GO:0005737;GO:0005886;GO:0016020;GO:0030424;GO:0030425;GO:0030670;GO:0042581;GO:0043025;GO:0062023	GO:0004859;GO:0005509;GO:0005544;GO:0019834;GO:0048306	-	-	WP374 Prostaglandin synthesis and regulation
O35643	Ap1b1	AP-1 complex subunit beta-1	11764	225869	317538	406820	357882	442043	375540	GO:0001822;GO:0005515;GO:0005794;GO:0005802;GO:0005829;GO:0006886;GO:0007368;GO:0007507;GO:0015031;GO:0016020;GO:0016192;GO:0019901;GO:0030117;GO:0030131;GO:0030276;GO:0031410;GO:0043231;GO:0048268	GO:0001822;GO:0006886;GO:0007368;GO:0007507;GO:0015031;GO:0016192;GO:0048268	GO:0005794;GO:0005802;GO:0005829;GO:0016020;GO:0030117;GO:0030131;GO:0031410;GO:0043231	GO:0005515;GO:0019901;GO:0030276	mmu04142 Lysosome;mmu05170 Human immunodeficiency virus 1 infection	R-MMU-2132295 MHC class II antigen presentation;R-MMU-199992 trans-Golgi Network Vesicle Budding;R-MMU-432722 Golgi Associated Vesicle Biogenesis;R-MMU-432720 Lysosome Vesicle Biogenesis	-
O35685	Nudc	Nuclear migration protein nudC	18221	2090.04	97560.1	111443	94920.9	124880	101856	GO:0005515;GO:0005634;GO:0005737;GO:0005794;GO:0005829;GO:0005856;GO:0005874;GO:0006457;GO:0007049;GO:0007052;GO:0007080;GO:0007097;GO:0030496;GO:0051082;GO:0051301;GO:0072686	GO:0006457;GO:0007049;GO:0007052;GO:0007080;GO:0007097;GO:0051301	GO:0005634;GO:0005737;GO:0005794;GO:0005829;GO:0005856;GO:0005874;GO:0030496;GO:0072686	GO:0005515;GO:0051082	-	R-MMU-68882 Mitotic Anaphase;R-MMU-2555396 Mitotic Metaphase and Anaphase;R-MMU-2467813 Separation of Sister Chromatids;R-MMU-68886 M Phase;R-MMU-195258 RHO GTPase Effectors;R-MMU-69278 Cell Cycle, Mitotic;R-MMU-69620 Cell Cycle Checkpoints;R-MMU-68877 Mitotic Prometaphase;R-MMU-5663220 RHO GTPases Activate Formins;R-MMU-9648025 EML4 and NUDC in mitotic spindle formation;R-MMU-2500257 Resolution …	-
O35691	Pnn	Pinin	18949	101890	48059.8	50044	193656	107008	183998	GO:0003677;GO:0005634;GO:0005681;GO:0005737;GO:0006397;GO:0008380;GO:0016607;GO:0030054;GO:0030057;GO:0035145;GO:0071013;GO:0098609	GO:0006397;GO:0008380;GO:0098609	GO:0005634;GO:0005681;GO:0005737;GO:0016607;GO:0030054;GO:0030057;GO:0035145;GO:0071013	GO:0003677	mmu03015 mRNA surveillance pathway;mmu03013 Nucleocytoplasmic transport	-	-
O35704	Sptlc1	Serine palmitoyltransferase 1	268656	2090.04	2090.04	2090.04	33279	27599.9	36988.9	GO:0003824;GO:0004758;GO:0005515;GO:0005783;GO:0005789;GO:0006629;GO:0006665;GO:0006686;GO:0009058;GO:0016020;GO:0016021;GO:0016740;GO:0016746;GO:0017059;GO:0030148;GO:0030170;GO:0035339;GO:0046511;GO:0046512;GO:0046513;GO:1904504;GO:1904649	GO:0006629;GO:0006665;GO:0006686;GO:0009058;GO:0030148;GO:0046511;GO:0046512;GO:0046513;GO:1904504;GO:1904649	GO:0005783;GO:0005789;GO:0016020;GO:0016021;GO:0017059;GO:0035339	GO:0003824;GO:0004758;GO:0005515;GO:0016740;GO:0016746;GO:0030170	mmu04071 Sphingolipid signaling pathway;mmu00600 Sphingolipid metabolism	R-MMU-428157 Sphingolipid metabolism;R-MMU-1660661 Sphingolipid de novo biosynthesis	WP4344 Sphingolipid metabolism overview;WP4690 Sphingolipid metabolism (integrated pathway)
O35723	Dnajb3	DnaJ homolog subfamily B member 3	15504	2090.04	2090.04	2090.04	8862.01	14809.6	7286.9	GO:0001669;GO:0005515;GO:0005634;GO:0005737;GO:0005813;GO:0044183;GO:0051082;GO:0051087;GO:0061077	GO:0061077	GO:0001669;GO:0005634;GO:0005737;GO:0005813	GO:0005515;GO:0044183;GO:0051082;GO:0051087	-	-	-
O35841	Api5	Apoptosis inhibitor 5	11800	2090.04	2090.04	2090.04	20621.6	96586.4	83230.2	GO:0003723;GO:0005634;GO:0005681;GO:0005737;GO:0006915;GO:0016607;GO:0017134;GO:0043066;GO:2000270	GO:0006915;GO:0043066;GO:2000270	GO:0005634;GO:0005681;GO:0005737;GO:0016607	GO:0003723;GO:0017134	-	-	-
O35855	Bcat2	Branched-chain-amino-acid aminotransferase, mitochondrial	12036	2090.04	2090.04	2090.04	40169.6	11976.1	2090.04	GO:0003824;GO:0004084;GO:0005634;GO:0005737;GO:0005739;GO:0006549;GO:0006550;GO:0006551;GO:0006573;GO:0006629;GO:0008483;GO:0008652;GO:0009081;GO:0009082;GO:0009083;GO:0009098;GO:0009099;GO:0010817;GO:0016740;GO:0052654;GO:0052655;GO:0052656;GO:1990830	GO:0006549;GO:0006550;GO:0006551;GO:0006573;GO:0006629;GO:0008652;GO:0009081;GO:0009082;GO:0009083;GO:0009098;GO:0009099;GO:0010817;GO:1990830	GO:0005634;GO:0005737;GO:0005739	GO:0003824;GO:0004084;GO:0008483;GO:0016740;GO:0052654;GO:0052655;GO:0052656	mmu01230 Biosynthesis of amino acids;mmu00280 Valine, leucine and isoleucine degradation;mmu00270 Cysteine and methionine metabolism;mmu01240 Biosynthesis of cofactors;mmu01210 2-Oxocarboxylic acid metabolism;mmu00770 Pantothenate and CoA biosynthesis	R-MMU-71291 Metabolism of amino acids and derivatives;R-MMU-70895 Branched-chain amino acid catabolism	WP1770 One-carbon metabolism and related pathways
O35864	Cops5	COP9 signalosome complex subunit 5	26754	413455	412714	337182	262775	299797	305768	GO:0000338;GO:0000785;GO:0003713;GO:0004222;GO:0005515;GO:0005634;GO:0005654;GO:0005667;GO:0005737;GO:0005829;GO:0006355;GO:0008021;GO:0008180;GO:0008233;GO:0008237;GO:0016579;GO:0016787;GO:0019784;GO:0019899;GO:0030054;GO:0031410;GO:0035718;GO:0043066;GO:0045202;GO:0045944;GO:0046328;GO:0046872;GO:0048471;GO:0051091;GO:0051726;GO:0070122;GO:0140492;GO:1903894;GO:1990182	GO:0000338;GO:0006355;GO:0016579;GO:0043066;GO:0045944;GO:0046328;GO:0051091;GO:0051726;GO:1903894;GO:1990182	GO:0000785;GO:0005634;GO:0005654;GO:0005667;GO:0005737;GO:0005829;GO:0008021;GO:0008180;GO:0030054;GO:0031410;GO:0045202;GO:0048471	GO:0003713;GO:0004222;GO:0005515;GO:0008233;GO:0008237;GO:0016787;GO:0019784;GO:0019899;GO:0035718;GO:0046872;GO:0070122;GO:0140492	-	R-MMU-8856828 Clathrin-mediated endocytosis;R-MMU-8951664 Neddylation;R-MMU-6781823 Formation of TC-NER Pre-Incision Complex;R-MMU-6781827 Transcription-Coupled Nucleotide Excision Repair (TC-NER);R-MMU-5696398 Nucleotide Excision Repair;R-MMU-5696399 Global Genome Nucleotide Excision Repair (GG-NER);R-MMU-8856825 Cargo recognition for clathrin-mediated endocytosis;R-MMU-5696394 DNA Damage Recogn…	-
O35887	Calu	Calumenin	12321	59889.6	86256.4	2090.04	725879	699298	702205	GO:0004857;GO:0005509;GO:0005576;GO:0005783;GO:0005788;GO:0005794;GO:0016020;GO:0016529;GO:0019899;GO:0043231;GO:0046872	-	GO:0005576;GO:0005783;GO:0005788;GO:0005794;GO:0016020;GO:0016529;GO:0043231	GO:0004857;GO:0005509;GO:0019899;GO:0046872	-	R-MMU-8957275 Post-translational protein phosphorylation;R-MMU-381426 Regulation of Insulin-like Growth Factor (IGF) transport and uptake by Insulin-like Growth Factor Binding Proteins (IGFBPs)	-
O35900	Lsm2	U6 snRNA-associated Sm-like protein LSm2	27756	2090.04	2090.04	2090.04	31251.6	113467	66511.9	GO:0000244;GO:0000398;GO:0000932;GO:0003723;GO:0005515;GO:0005634;GO:0005654;GO:0005681;GO:0005688;GO:0005737;GO:0006397;GO:0006402;GO:0008380;GO:0019901;GO:0031267;GO:0046540;GO:0071005;GO:0071011;GO:0071013;GO:0120115;GO:1990726	GO:0000244;GO:0000398;GO:0006397;GO:0006402;GO:0008380	GO:0000932;GO:0005634;GO:0005654;GO:0005681;GO:0005688;GO:0005737;GO:0046540;GO:0071005;GO:0071011;GO:0071013;GO:0120115;GO:1990726	GO:0003723;GO:0005515;GO:0019901;GO:0031267	mmu03040 Spliceosome;mmu03018 RNA degradation	R-MMU-72163 mRNA Splicing - Major Pathway;R-MMU-72172 mRNA Splicing;R-MMU-72203 Processing of Capped Intron-Containing Pre-mRNA;R-MMU-429914 Deadenylation-dependent mRNA decay;R-MMU-430039 mRNA decay by 5' to 3' exoribonuclease	WP310 mRNA processing
O35945	Aldh1a7	Aldehyde dehydrogenase, cytosolic 1	26358	536036	596820	802731	3216510	4.16565e+06	1.80716e+06	GO:0004028;GO:0004029;GO:0005737;GO:0005829;GO:0016491;GO:0016620;GO:0018479;GO:0030392;GO:0042802;GO:0043878;GO:0106373;GO:0110095	GO:0030392;GO:0110095	GO:0005737;GO:0005829	GO:0004028;GO:0004029;GO:0016491;GO:0016620;GO:0018479;GO:0042802;GO:0043878;GO:0106373	mmu00830 Retinol metabolism	-	-
O35955	Psmb10	Proteasome subunit beta type-10	19171	686414	772663	787078	711833	684098	674550	GO:0000502;GO:0000902;GO:0002376;GO:0004175;GO:0004298;GO:0005634;GO:0005654;GO:0005737;GO:0005829;GO:0005839;GO:0006508;GO:0008233;GO:0010498;GO:0016787;GO:0019774;GO:0042098;GO:0051603;GO:1990111	GO:0000902;GO:0002376;GO:0006508;GO:0010498;GO:0042098;GO:0051603	GO:0000502;GO:0005634;GO:0005654;GO:0005737;GO:0005829;GO:0005839;GO:0019774;GO:1990111	GO:0004175;GO:0004298;GO:0008233;GO:0016787	mmu03050 Proteasome	R-MMU-2262752 Cellular responses to stress;R-MMU-450531 Regulation of mRNA stability by proteins that bind AU-rich elements;R-MMU-8953897 Cellular responses to stimuli;R-MMU-450408 AUF1 (hnRNP D0) binds and destabilizes mRNA;R-MMU-8852276 The role of GTSE1 in G2/M progression after G2 checkpoint;R-MMU-1236978 Cross-presentation of soluble exogenous antigens (endosomes);R-MMU-69275 G2/M Transition…	WP519 Proteasome degradation
O35963	Rab33b	Ras-related protein Rab-33B	19338	205027	195954	232231	370491	393710	251801	GO:0000045;GO:0000166;GO:0003924;GO:0005515;GO:0005525;GO:0005768;GO:0005794;GO:0005796;GO:0006891;GO:0006914;GO:0015031;GO:0016020;GO:0032482;GO:0034067;GO:0048705;GO:1903358;GO:1903434;GO:2000156	GO:0000045;GO:0006891;GO:0006914;GO:0015031;GO:0032482;GO:0034067;GO:0048705;GO:1903358;GO:1903434;GO:2000156	GO:0005768;GO:0005794;GO:0005796;GO:0016020	GO:0000166;GO:0003924;GO:0005515;GO:0005525	mmu04140 Autophagy - animal	R-MMU-6811442 Intra-Golgi and retrograde Golgi-to-ER traffic;R-MMU-8873719 RAB geranylgeranylation;R-MMU-9007101 Rab regulation of trafficking;R-MMU-6811438 Intra-Golgi traffic;R-MMU-8854214 TBC/RABGAPs	-
O54692	Zw10	Centromere/kinetochore protein zw10 homolog	26951	197861	159459	130549	88927.9	94077.3	93982.9	GO:0000070;GO:0000132;GO:0000278;GO:0000775;GO:0000776;GO:0000922;GO:0005634;GO:0005694;GO:0005783;GO:0005811;GO:0005828;GO:0005829;GO:0005856;GO:0006888;GO:0007030;GO:0007049;GO:0007080;GO:0007094;GO:0007096;GO:0015031;GO:0016020;GO:0016192;GO:0034501;GO:0051301;GO:0065003;GO:0070939;GO:1990423	GO:0000070;GO:0000132;GO:0000278;GO:0006888;GO:0007030;GO:0007049;GO:0007080;GO:0007094;GO:0007096;GO:0015031;GO:0016192;GO:0034501;GO:0051301;GO:0065003	GO:0000775;GO:0000776;GO:0000922;GO:0005634;GO:0005694;GO:0005783;GO:0005811;GO:0005828;GO:0005829;GO:0005856;GO:0016020;GO:0070939;GO:1990423	-	-	R-MMU-6811442 Intra-Golgi and retrograde Golgi-to-ER traffic;R-MMU-68882 Mitotic Anaphase;R-MMU-2555396 Mitotic Metaphase and Anaphase;R-MMU-8856688 Golgi-to-ER retrograde transport;R-MMU-2467813 Separation of Sister Chromatids;R-MMU-68886 M Phase;R-MMU-195258 RHO GTPase Effectors;R-MMU-69278 Cell Cycle, Mitotic;R-MMU-6811434 COPI-dependent Golgi-to-ER retrograde traffic;R-MMU-69620 Cell Cycle Ch…	-
O54724	Cavin1	Caveolae-associated protein 1	19285	1.74273e+06	1.54987e+06	1.55049e+06	1.11273e+06	1.09976e+06	1.01635e+06	GO:0003723;GO:0005515;GO:0005634;GO:0005737;GO:0005739;GO:0005783;GO:0005886;GO:0005901;GO:0006353;GO:0006361;GO:0006363;GO:0009303;GO:0009306;GO:0016020;GO:0019843;GO:0032991;GO:0042134;GO:0042802;GO:0043231;GO:0045121;GO:2000147	GO:0006353;GO:0006361;GO:0006363;GO:0009303;GO:0009306;GO:2000147	GO:0005634;GO:0005737;GO:0005739;GO:0005783;GO:0005886;GO:0005901;GO:0016020;GO:0032991;GO:0043231;GO:0045121	GO:0003723;GO:0005515;GO:0019843;GO:0042134;GO:0042802	-	R-MMU-9012999 RHO GTPase cycle;R-MMU-73864 RNA Polymerase I Transcription;R-MMU-9013106 RHOC GTPase cycle;R-MMU-8980692 RHOA GTPase cycle;R-MMU-73863 RNA Polymerase I Transcription Termination;R-MMU-9013026 RHOB GTPase cycle	-
O54734	Ddost	Dolichyl-diphosphooligosaccharide--protein glycosyltransferase 48 kDa subunit	13200	55158.5	45073.4	2090.04	239139	262044	230560	GO:0005783;GO:0005789;GO:0006487;GO:0008047;GO:0008250;GO:0016020;GO:0016021;GO:0018279;GO:0031647;GO:0034097;GO:0042110;GO:0043231	GO:0006487;GO:0018279;GO:0031647;GO:0034097;GO:0042110	GO:0005783;GO:0005789;GO:0008250;GO:0016020;GO:0016021;GO:0043231	GO:0008047	mmu04141 Protein processing in endoplasmic reticulum;mmu00510 N-Glycan biosynthesis;mmu00513 Various types of N-glycan biosynthesis	-	-
O54754	Aox1	Aldehyde oxidase 1	11761	2090.04	2090.04	2090.04	255123	251329	273265	GO:0004031;GO:0005506;GO:0005737;GO:0005829;GO:0006629;GO:0006805;GO:0009055;GO:0016491;GO:0042802;GO:0042803;GO:0043546;GO:0046872;GO:0050660;GO:0051287;GO:0051536;GO:0051537;GO:0071949	GO:0006629;GO:0006805	GO:0005737;GO:0005829	GO:0004031;GO:0005506;GO:0009055;GO:0016491;GO:0042802;GO:0042803;GO:0043546;GO:0046872;GO:0050660;GO:0051287;GO:0051536;GO:0051537;GO:0071949	mmu00280 Valine, leucine and isoleucine degradation;mmu00982 Drug metabolism - cytochrome P450;mmu00380 Tryptophan metabolism;mmu00350 Tyrosine metabolism;mmu00760 Nicotinate and nicotinamide metabolism;mmu00830 Retinol metabolism;mmu04630 JAK-STAT signaling pathway	R-MMU-196854 Metabolism of vitamins and cofactors;R-MMU-196849 Metabolism of water-soluble vitamins and cofactors	WP79 Tryptophan metabolism
O54774	Ap3d1	AP-3 complex subunit delta-1	11776	106923	113523	112443	179199	217515	199150	GO:0005737;GO:0005794;GO:0005802;GO:0006623;GO:0006829;GO:0006886;GO:0006896;GO:0008089;GO:0010008;GO:0015031;GO:0016020;GO:0016182;GO:0016192;GO:0019882;GO:0030117;GO:0030123;GO:0030424;GO:0032607;GO:0033365;GO:0035646;GO:0043195;GO:0045944;GO:0048007;GO:0048490;GO:0048499;GO:0051138;GO:0061088;GO:0072657;GO:0098793;GO:0098794;GO:0098830;GO:0098943;GO:0098978;GO:0099003	GO:0006623;GO:0006829;GO:0006886;GO:0006896;GO:0008089;GO:0015031;GO:0016182;GO:0016192;GO:0019882;GO:0032607;GO:0033365;GO:0035646;GO:0045944;GO:0048007;GO:0048490;GO:0048499;GO:0051138;GO:0061088;GO:0072657;GO:0098943;GO:0099003	GO:0005737;GO:0005794;GO:0005802;GO:0010008;GO:0016020;GO:0030117;GO:0030123;GO:0030424;GO:0043195;GO:0098793;GO:0098794;GO:0098830;GO:0098978	-	mmu04142 Lysosome	-	-
O54782	Man2b2	Epididymis-specific alpha-mannosidase	17160	2090.04	2090.04	2090.04	31300.7	33332	2090.04	GO:0003824;GO:0004559;GO:0005576;GO:0005764;GO:0005975;GO:0006013;GO:0008152;GO:0016787;GO:0016798;GO:0030246;GO:0046872	GO:0005975;GO:0006013;GO:0008152	GO:0005576;GO:0005764	GO:0003824;GO:0004559;GO:0016787;GO:0016798;GO:0030246;GO:0046872	mmu00511 Other glycan degradation	R-MMU-71387 Metabolism of carbohydrates	-
O54826	Mllt10	Protein AF-10	17354	2090.04	2090.04	2090.04	42429.1	18438	47284.2	GO:0003682;GO:0005515;GO:0005634;GO:0005654;GO:0005829;GO:0006357;GO:0031491;GO:0032991;GO:0042393;GO:0045944;GO:0046872	GO:0006357;GO:0045944	GO:0005634;GO:0005654;GO:0005829;GO:0032991	GO:0003682;GO:0005515;GO:0031491;GO:0042393;GO:0046872	-	-	-
O54833	Csnk2a2	Casein kinase II subunit alpha'	13000	58906.6	49748	84175.4	88263.5	83860.8	88115.9	GO:0000166;GO:0000785;GO:0001669;GO:0004672;GO:0004674;GO:0005515;GO:0005524;GO:0005634;GO:0005737;GO:0005829;GO:0005886;GO:0005956;GO:0006468;GO:0006915;GO:0007049;GO:0016055;GO:0016301;GO:0016310;GO:0016740;GO:0018105;GO:0018107;GO:0031519;GO:0047485;GO:0051726;GO:1905818;GO:2000059	GO:0006468;GO:0006915;GO:0007049;GO:0016055;GO:0016310;GO:0018105;GO:0018107;GO:0051726;GO:1905818;GO:2000059	GO:0000785;GO:0001669;GO:0005634;GO:0005737;GO:0005829;GO:0005886;GO:0005956;GO:0031519	GO:0000166;GO:0004672;GO:0004674;GO:0005515;GO:0005524;GO:0016301;GO:0016740;GO:0047485	mmu05020 Prion disease;mmu05022 Pathways of neurodegeneration - multiple diseases;mmu05010 Alzheimer disease;mmu04520 Adherens junction;mmu03008 Ribosome biogenesis in eukaryotes;mmu05235 PD-L1 expression and PD-1 checkpoint pathway in cancer;mmu04137 Mitophagy - animal;mmu04310 Wnt signaling pathway;mmu04064 NF-kappa B signaling pathway;mmu05162 Measles	R-MMU-8948751 Regulation of PTEN stability and activity;R-MMU-68886 M Phase;R-MMU-6807070 PTEN Regulation;R-MMU-373760 L1CAM interactions;R-MMU-69278 Cell Cycle, Mitotic;R-MMU-68877 Mitotic Prometaphase;R-MMU-1632852 Macroautophagy;R-MMU-9612973 Autophagy;R-MMU-1257604 PIP3 activates AKT signaling;R-MMU-9663891 Selective autophagy;R-MMU-195721 Signaling by WNT;R-MMU-9006925 Intracellular signalin…	WP246 TNF-alpha NF-kB signaling pathway;WP539 Wnt signaling pathway (NetPath)
O54887	Tsks	Testis-specific serine kinase substrate	22116	52756.6	58903.1	50309.9	46514.5	37226	46662	GO:0001669;GO:0005737;GO:0005814;GO:0005856;GO:0019901;GO:0031410	-	GO:0001669;GO:0005737;GO:0005814;GO:0005856;GO:0031410	GO:0019901	-	-	-
O54890	Itgb3	Integrin beta-3	16416	34442.1	2090.04	25510.6	25530.4	26116.7	26275.9	GO:0001938;GO:0001954;GO:0001968;GO:0002020;GO:0002687;GO:0003756;GO:0005080;GO:0005178;GO:0005515;GO:0005634;GO:0005654;GO:0005886;GO:0005911;GO:0005925;GO:0007044;GO:0007155;GO:0007160;GO:0007229;GO:0008277;GO:0008305;GO:0009897;GO:0009986;GO:0010595;GO:0010628;GO:0010745;GO:0010763;GO:0010888;GO:0014909;GO:0014911;GO:0016020;GO:0016021;GO:0016324;GO:0016477;GO:0017134;GO:0019899;GO:0019960;GO:…	GO:0001938;GO:0001954;GO:0002687;GO:0007044;GO:0007155;GO:0007160;GO:0007229;GO:0008277;GO:0010595;GO:0010628;GO:0010745;GO:0010763;GO:0010888;GO:0014909;GO:0014911;GO:0016477;GO:0030168;GO:0030334;GO:0030335;GO:0031589;GO:0032147;GO:0032369;GO:0032880;GO:0032956;GO:0033627;GO:0033630;GO:0033690;GO:0034113;GO:0034446;GO:0036120;GO:0038027;GO:0043277;GO:0045672;GO:0045766;GO:0045780;GO:0046718;GO:…	GO:0005634;GO:0005654;GO:0005886;GO:0005911;GO:0005925;GO:0008305;GO:0009897;GO:0009986;GO:0016020;GO:0016021;GO:0016324;GO:0030054;GO:0031258;GO:0031527;GO:0031528;GO:0032587;GO:0032991;GO:0034679;GO:0034683;GO:0035866;GO:0035867;GO:0035868;GO:0042470;GO:0042995;GO:0043235;GO:0045202;GO:0045211;GO:0071133;GO:0098978;GO:0099699	GO:0001968;GO:0002020;GO:0003756;GO:0005080;GO:0005178;GO:0005515;GO:0017134;GO:0019899;GO:0019960;GO:0031994;GO:0038132;GO:0042802;GO:0043184;GO:0050839;GO:0050840;GO:0070051	mmu04810 Regulation of actin cytoskeleton;mmu04145 Phagosome;mmu04510 Focal adhesion;mmu04611 Platelet activation;mmu05205 Proteoglycans in cancer;mmu04919 Thyroid hormone signaling pathway;mmu04512 ECM-receptor interaction;mmu05418 Fluid shear stress and atherosclerosis;mmu05412 Arrhythmogenic right ventricular cardiomyopathy;mmu05410 Hypertrophic cardiomyopathy;mmu05414 Dilated cardiomyopathy;m…	R-MMU-373760 L1CAM interactions;R-MMU-76005 Response to elevated platelet cytosolic Ca2+;R-MMU-114608 Platelet degranulation ;R-MMU-76002 Platelet activation, signaling and aggregation;R-MMU-109582 Hemostasis;R-MMU-5674135 MAP2K and MAPK activation;R-MMU-445144 Signal transduction by L1;R-MMU-4420097 VEGFA-VEGFR2 Pathway;R-MMU-422475 Axon guidance;R-MMU-5673001 RAF/MAP kinase cascade;R-MMU-967510…	WP6 Integrin-mediated cell adhesion;WP2573 Primary focal segmental glomerulosclerosis (FSGS);WP85 Focal adhesion;WP454 Osteoclast signaling;WP2841 Focal adhesion: PI3K-Akt-mTOR signaling pathway
O54901	Cd200	OX-2 membrane glycoprotein	17470	213016	298645	235578	183068	286884	164535	GO:0005515;GO:0005886;GO:0008285;GO:0009986;GO:0016020;GO:0016021;GO:0030424;GO:0032088;GO:0032715;GO:0032793;GO:0034113;GO:0043005;GO:0043025;GO:0043031;GO:0044297;GO:0050776;GO:0071636;GO:0086080;GO:0098609;GO:0150072;GO:0150074;GO:0150077;GO:0150079;GO:1901215;GO:1904465;GO:1905522;GO:2000405	GO:0008285;GO:0032088;GO:0032715;GO:0032793;GO:0034113;GO:0043031;GO:0050776;GO:0071636;GO:0098609;GO:0150072;GO:0150074;GO:0150077;GO:0150079;GO:1901215;GO:1904465;GO:1905522;GO:2000405	GO:0005886;GO:0009986;GO:0016020;GO:0016021;GO:0030424;GO:0043005;GO:0043025;GO:0044297	GO:0005515;GO:0086080	-	-	-
O54916	Reps1	RalBP1-associated Eps domain-containing protein 1	19707	49975.5	36780.3	2090.04	70173.5	63276.4	61614.7	GO:0005509;GO:0005515;GO:0005737;GO:0005886;GO:0005905;GO:0006897;GO:0006898;GO:0016020;GO:0016197;GO:0017124;GO:0046872	GO:0006897;GO:0006898;GO:0016197	GO:0005737;GO:0005886;GO:0005905;GO:0016020	GO:0005509;GO:0005515;GO:0017124;GO:0046872	-	R-MMU-8856828 Clathrin-mediated endocytosis;R-MMU-8856825 Cargo recognition for clathrin-mediated endocytosis	WP572 EGFR1 signaling pathway
O54941	Smarce1	SWI/SNF-related matrix-associated actin-dependent regulator of chromatin subfamily E member 1	57376	242242	254516	229234	182192	193212	183729	GO:0003677;GO:0003723;GO:0005515;GO:0005634;GO:0005654;GO:0006325;GO:0006337;GO:0006338;GO:0007399;GO:0008080;GO:0016514;GO:0016922;GO:0022008;GO:0045892;GO:0047485;GO:0070603;GO:0071564;GO:0071565	GO:0006325;GO:0006337;GO:0006338;GO:0007399;GO:0022008;GO:0045892	GO:0005634;GO:0005654;GO:0016514;GO:0070603;GO:0071564;GO:0071565	GO:0003677;GO:0003723;GO:0005515;GO:0008080;GO:0016922;GO:0047485	mmu04714 Thermogenesis;mmu05225 Hepatocellular carcinoma	R-MMU-8878171 Transcriptional regulation by RUNX1;R-MMU-8939243 RUNX1 interacts with co-factors whose precise effect on RUNX1 targets is not known;R-MMU-3214858 RMTs methylate histone arginines;R-MMU-3247509 Chromatin modifying enzymes;R-MMU-4839726 Chromatin organization	WP246 TNF-alpha NF-kB signaling pathway
O54950	Prkag1	5'-AMP-activated protein kinase subunit gamma-1	19082	15859.6	12721.4	2090.04	2090.04	2090.04	2090.04	GO:0000166;GO:0004672;GO:0004679;GO:0005515;GO:0005524;GO:0005634;GO:0005654;GO:0005737;GO:0005829;GO:0006468;GO:0006629;GO:0006631;GO:0006633;GO:0010628;GO:0016208;GO:0019887;GO:0019901;GO:0031588;GO:0031669;GO:0032559;GO:0032991;GO:0042149;GO:0043531;GO:0044877;GO:0050790;GO:0051170;GO:0071900	GO:0006468;GO:0006629;GO:0006631;GO:0006633;GO:0010628;GO:0031669;GO:0042149;GO:0050790;GO:0051170;GO:0071900	GO:0005634;GO:0005654;GO:0005737;GO:0005829;GO:0031588;GO:0032991	GO:0000166;GO:0004672;GO:0004679;GO:0005515;GO:0005524;GO:0016208;GO:0019887;GO:0019901;GO:0032559;GO:0043531;GO:0044877	mmu04530 Tight junction;mmu04922 Glucagon signaling pathway;mmu04714 Thermogenesis;mmu04910 Insulin signaling pathway;mmu04921 Oxytocin signaling pathway;mmu04152 AMPK signaling pathway;mmu05410 Hypertrophic cardiomyopathy;mmu04371 Apelin signaling pathway;mmu04213 Longevity regulating pathway - multiple species;mmu04931 Insulin resistance;mmu04936 Alcoholic liver disease;mmu04920 Adipocytokine s…	R-MMU-1632852 Macroautophagy;R-MMU-9612973 Autophagy;R-MMU-3700989 Transcriptional Regulation by TP53;R-MMU-5628897 TP53 Regulates Metabolic Genes;R-MMU-165159 MTOR signalling;R-MMU-380972 Energy dependent regulation of mTOR by LKB1-AMPK;R-MMU-5633007 Regulation of TP53 Activity;R-MMU-6804756 Regulation of TP53 Activity through Phosphorylation	WP683 Leptin and adiponectin
O54962	Banf1	Barrier-to-autointegration factor	23825	40427.2	2090.04	45949.4	2090.04	2090.04	2090.04	GO:0000793;GO:0003677;GO:0003690;GO:0005634;GO:0005654;GO:0005694;GO:0005737;GO:0005829;GO:0006325;GO:0007059;GO:0007084;GO:0008022;GO:0015074;GO:0019899;GO:0030261;GO:0032480;GO:0042802;GO:0042803;GO:0045071;GO:0045824;GO:0047485;GO:0075713;GO:0097726	GO:0006325;GO:0007059;GO:0007084;GO:0015074;GO:0030261;GO:0032480;GO:0045071;GO:0045824;GO:0075713	GO:0000793;GO:0005634;GO:0005654;GO:0005694;GO:0005737;GO:0005829	GO:0003677;GO:0003690;GO:0008022;GO:0019899;GO:0042802;GO:0042803;GO:0047485;GO:0097726	-	R-MMU-68882 Mitotic Anaphase;R-MMU-2555396 Mitotic Metaphase and Anaphase;R-MMU-68886 M Phase;R-MMU-69278 Cell Cycle, Mitotic;R-MMU-2995410 Nuclear Envelope (NE) Reassembly;R-MMU-2995383 Initiation of Nuclear Envelope (NE) Reformation;R-MMU-2980766 Nuclear Envelope Breakdown;R-MMU-68875 Mitotic Prophase	-
O54990	Prom1	Prominin-1	19126	902378	1115952	1.40923e+06	27826.8	2090.04	22946.9	GO:0001750;GO:0005615;GO:0005783;GO:0005793;GO:0005886;GO:0005887;GO:0005902;GO:0005903;GO:0005929;GO:0009986;GO:0010842;GO:0015485;GO:0016020;GO:0016021;GO:0016324;GO:0032420;GO:0042622;GO:0042805;GO:0042995;GO:0045296;GO:0045494;GO:0060042;GO:0060219;GO:0070062;GO:0071914;GO:0072112;GO:0072139;GO:2000768	GO:0010842;GO:0045494;GO:0060042;GO:0060219;GO:0072112;GO:0072139;GO:2000768	GO:0001750;GO:0005615;GO:0005783;GO:0005793;GO:0005886;GO:0005887;GO:0005902;GO:0005903;GO:0005929;GO:0009986;GO:0016020;GO:0016021;GO:0016324;GO:0032420;GO:0042622;GO:0042995;GO:0070062;GO:0071914	GO:0015485;GO:0042805;GO:0045296	mmu05202 Transcriptional misregulation in cancer	-	-
O55013	Trappc3	Trafficking protein particle complex subunit 3	27096	158159	151929	182282	134683	117104	136855	GO:0000139;GO:0005515;GO:0005783;GO:0005794;GO:0005829;GO:0006888;GO:0006891;GO:0016192;GO:0030008;GO:0033106;GO:0048193	GO:0006888;GO:0006891;GO:0016192;GO:0048193	GO:0000139;GO:0005783;GO:0005794;GO:0005829;GO:0030008;GO:0033106	GO:0005515	-	R-MMU-199977 ER to Golgi Anterograde Transport;R-MMU-948021 Transport to the Golgi and subsequent modification;R-MMU-446203 Asparagine N-linked glycosylation;R-MMU-204005 COPII-mediated vesicle transport;R-MMU-8876198 RAB GEFs exchange GTP for GDP on RABs;R-MMU-9007101 Rab regulation of trafficking	-
O55022	Pgrmc1	Membrane-associated progesterone receptor component 1	53328	374037	658670	687143	3706072	3745089	4.08371e+06	GO:0005496;GO:0005515;GO:0005739;GO:0005741;GO:0005783;GO:0006783;GO:0007613;GO:0008289;GO:0008306;GO:0012505;GO:0016020;GO:0016021;GO:0020037;GO:0042803;GO:0043005;GO:0043025;GO:0043231;GO:0044297;GO:0045202;GO:0046872;GO:0099563;GO:1903078;GO:1905809	GO:0006783;GO:0007613;GO:0008306;GO:0099563;GO:1903078;GO:1905809	GO:0005739;GO:0005741;GO:0005783;GO:0012505;GO:0016020;GO:0016021;GO:0043005;GO:0043025;GO:0043231;GO:0044297;GO:0045202	GO:0005496;GO:0005515;GO:0008289;GO:0020037;GO:0042803;GO:0046872	-	-	-
O55023	Impa1	Inositol monophosphatase 1	55980	176494	205964	150069	246549	234683	211167	GO:0000287;GO:0005737;GO:0006020;GO:0006661;GO:0006796;GO:0007165;GO:0008934;GO:0016787;GO:0030145;GO:0030424;GO:0031403;GO:0042802;GO:0042803;GO:0043025;GO:0046854;GO:0046855;GO:0046872;GO:0052832;GO:0052833;GO:0052834	GO:0006020;GO:0006661;GO:0006796;GO:0007165;GO:0046854;GO:0046855	GO:0005737;GO:0030424;GO:0043025	GO:0000287;GO:0008934;GO:0016787;GO:0030145;GO:0031403;GO:0042802;GO:0042803;GO:0046872;GO:0052832;GO:0052833;GO:0052834	mmu00562 Inositol phosphate metabolism;mmu04070 Phosphatidylinositol signaling system	-	-
O55026	Entpd2	Ectonucleoside triphosphate diphosphohydrolase 2	12496	973050	944723	844635	1.12478e+06	1166130	1.04161e+06	GO:0000166;GO:0004382;GO:0005515;GO:0005524;GO:0005604;GO:0005886;GO:0007186;GO:0009134;GO:0009181;GO:0009986;GO:0016020;GO:0016021;GO:0016787;GO:0016887;GO:0017110;GO:0017111;GO:0030168;GO:0031253;GO:0042802;GO:0043262;GO:0044297;GO:0045134;GO:0071354	GO:0007186;GO:0009134;GO:0009181;GO:0030168;GO:0071354	GO:0005604;GO:0005886;GO:0009986;GO:0016020;GO:0016021;GO:0031253;GO:0044297	GO:0000166;GO:0004382;GO:0005515;GO:0005524;GO:0016787;GO:0016887;GO:0017110;GO:0017111;GO:0042802;GO:0043262;GO:0045134	mmu01232 Nucleotide metabolism;mmu00230 Purine metabolism;mmu04742 Taste transduction	R-MMU-15869 Metabolism of nucleotides;R-MMU-8956319 Nucleotide catabolism	WP2185 Purine metabolism
O55029	Copb2	Coatomer subunit beta'	50797	1.0221e+06	982535	1.02264e+06	2.20023e+06	2262263	1.39074e+06	GO:0000139;GO:0005080;GO:0005198;GO:0005794;GO:0006886;GO:0006888;GO:0006890;GO:0006891;GO:0015031;GO:0016020;GO:0016192;GO:0030117;GO:0030126;GO:0031410;GO:1901998	GO:0006886;GO:0006888;GO:0006890;GO:0006891;GO:0015031;GO:0016192;GO:1901998	GO:0000139;GO:0005794;GO:0016020;GO:0030117;GO:0030126;GO:0031410	GO:0005080;GO:0005198	-	R-MMU-199977 ER to Golgi Anterograde Transport;R-MMU-6807878 COPI-mediated anterograde transport;R-MMU-6811442 Intra-Golgi and retrograde Golgi-to-ER traffic;R-MMU-8856688 Golgi-to-ER retrograde transport;R-MMU-948021 Transport to the Golgi and subsequent modification;R-MMU-446203 Asparagine N-linked glycosylation;R-MMU-6811434 COPI-dependent Golgi-to-ER retrograde traffic	-
O55100	Syngr1	Synaptogyrin-1	20972	2090.04	2090.04	2090.04	100530	102241	98092.6	GO:0006605;GO:0008021;GO:0016020;GO:0016021;GO:0030054;GO:0030672;GO:0031410;GO:0031594;GO:0045055;GO:0045202;GO:0048169;GO:0048172;GO:0048499;GO:1990830	GO:0006605;GO:0045055;GO:0048169;GO:0048172;GO:0048499;GO:1990830	GO:0008021;GO:0016020;GO:0016021;GO:0030054;GO:0030672;GO:0031410;GO:0031594;GO:0045202	-	-	-	-
O55101	Syngr2	Synaptogyrin-2	20973	288711	320071	243340	177255	193550	194083	GO:0005515;GO:0006605;GO:0008021;GO:0016020;GO:0016021;GO:0030054;GO:0030672;GO:0031410;GO:0031594;GO:0045055;GO:0045202;GO:0048499	GO:0006605;GO:0045055;GO:0048499	GO:0008021;GO:0016020;GO:0016021;GO:0030054;GO:0030672;GO:0031410;GO:0031594;GO:0045202	GO:0005515	-	-	-
O55106	Strn	Striatin	268980	47560.4	152868	111156	19503.2	71504.4	19850.3	GO:0005516;GO:0005737;GO:0005923;GO:0007626;GO:0008285;GO:0014069;GO:0016020;GO:0016055;GO:0016358;GO:0019904;GO:0030054;GO:0030331;GO:0030425;GO:0032991;GO:0042995;GO:0043025;GO:0043197;GO:0044877;GO:0045202;GO:0045211;GO:0051721;GO:0070016;GO:0090443	GO:0007626;GO:0008285;GO:0016055;GO:0016358	GO:0005737;GO:0005923;GO:0014069;GO:0016020;GO:0030054;GO:0030425;GO:0032991;GO:0042995;GO:0043025;GO:0043197;GO:0045202;GO:0045211;GO:0090443	GO:0005516;GO:0019904;GO:0030331;GO:0044877;GO:0051721;GO:0070016	-	R-MMU-1257604 PIP3 activates AKT signaling;R-MMU-9006925 Intracellular signaling by second messengers;R-MMU-9006931 Signaling by Nuclear Receptors;R-MMU-9009391 Extra-nuclear estrogen signaling;R-MMU-8939211 ESR-mediated signaling;R-MMU-6811558 PI5P, PP2A and IER3 Regulate PI3K/AKT Signaling;R-MMU-199418 Negative regulation of the PI3K/AKT network	-
O55128	Sap18	Histone deacetylase complex subunit SAP18	20220	66754.3	236744	58198.9	107064	169610	137629	GO:0000118;GO:0000381;GO:0003714;GO:0005515;GO:0005634;GO:0005654;GO:0005667;GO:0005829;GO:0006355;GO:0008134;GO:0016604;GO:0016607;GO:0035145;GO:0043065;GO:0045892;GO:0048025;GO:0061574	GO:0000381;GO:0006355;GO:0043065;GO:0045892;GO:0048025	GO:0000118;GO:0005634;GO:0005654;GO:0005667;GO:0005829;GO:0016604;GO:0016607;GO:0035145;GO:0061574	GO:0003714;GO:0005515;GO:0008134	mmu03015 mRNA surveillance pathway;mmu03013 Nucleocytoplasmic transport	R-MMU-3214815 HDACs deacetylate histones;R-MMU-3247509 Chromatin modifying enzymes;R-MMU-4839726 Chromatin organization	WP116 Hedgehog signaling pathway
O55131	Septin7	Septin-7	235072	319216	384816	322364	407317	439858	436083	GO:0000166;GO:0000281;GO:0000775;GO:0000776;GO:0001725;GO:0003924;GO:0005515;GO:0005525;GO:0005634;GO:0005694;GO:0005737;GO:0005856;GO:0005929;GO:0005930;GO:0005938;GO:0005940;GO:0007049;GO:0007283;GO:0015630;GO:0016020;GO:0030154;GO:0030865;GO:0031105;GO:0031270;GO:0031514;GO:0032153;GO:0032156;GO:0032160;GO:0032991;GO:0034613;GO:0042734;GO:0042802;GO:0042995;GO:0043005;GO:0043209;GO:0043679;GO:…	GO:0000281;GO:0007049;GO:0007283;GO:0030154;GO:0030865;GO:0031270;GO:0034613;GO:0048668;GO:0051301;GO:0060271;GO:0060997;GO:0061640;GO:0099173;GO:1902857	GO:0000775;GO:0000776;GO:0001725;GO:0005634;GO:0005694;GO:0005737;GO:0005856;GO:0005929;GO:0005930;GO:0005938;GO:0005940;GO:0015630;GO:0016020;GO:0031105;GO:0031514;GO:0032153;GO:0032156;GO:0032160;GO:0032991;GO:0042734;GO:0042995;GO:0043005;GO:0043209;GO:0043679;GO:0044297;GO:0045202;GO:0097227;GO:0097730	GO:0000166;GO:0003924;GO:0005515;GO:0005525;GO:0042802;GO:0060090	-	R-MMU-5687128 MAPK6/MAPK4 signaling;R-MMU-5683057 MAPK family signaling cascades	-
O55135	Eif6	Eukaryotic translation initiation factor 6	16418	2090.04	2090.04	2090.04	25646.3	31981	31587.4	GO:0000054;GO:0000460;GO:0000470;GO:0003743;GO:0005634;GO:0005638;GO:0005654;GO:0005730;GO:0005737;GO:0005829;GO:0005882;GO:0006110;GO:0006412;GO:0006413;GO:0030687;GO:0032868;GO:0035195;GO:0035278;GO:0042254;GO:0042256;GO:0042304;GO:0043022;GO:0043023;GO:0045652;GO:0045727;GO:1902626;GO:2000377	GO:0000054;GO:0000460;GO:0000470;GO:0006110;GO:0006412;GO:0006413;GO:0032868;GO:0035195;GO:0035278;GO:0042254;GO:0042256;GO:0042304;GO:0045652;GO:0045727;GO:1902626;GO:2000377	GO:0005634;GO:0005638;GO:0005654;GO:0005730;GO:0005737;GO:0005829;GO:0005882;GO:0030687	GO:0003743;GO:0043022;GO:0043023	mmu03008 Ribosome biogenesis in eukaryotes	-	WP307 Translation factors;WP488 Alpha 6 beta 4 integrin signaling pathway
O55142	Rpl35a	60S ribosomal protein L35a	57808	531254	591518	361046	382716	1.29604e+06	1.85917e+06	GO:0002181;GO:0003735;GO:0005739;GO:0005829;GO:0005840;GO:0006364;GO:0006412;GO:0022625;GO:0022626;GO:0042273	GO:0002181;GO:0006364;GO:0006412;GO:0042273	GO:0005739;GO:0005829;GO:0005840;GO:0022625;GO:0022626	GO:0003735	mmu05171 Coronavirus disease - COVID-19;mmu03010 Ribosome	R-MMU-72613 Eukaryotic Translation Initiation;R-MMU-72737 Cap-dependent Translation Initiation;R-MMU-72706 GTP hydrolysis and joining of the 60S ribosomal subunit;R-MMU-156827 L13a-mediated translational silencing of Ceruloplasmin expression;R-MMU-72689 Formation of a pool of free 40S subunits;R-MMU-927802 Nonsense-Mediated Decay (NMD);R-MMU-975957 Nonsense Mediated Decay (NMD) enhanced by the Ex…	WP163 Cytoplasmic ribosomal proteins
O55176	Pja1	E3 ubiquitin-protein ligase Praja-1	18744	2090.04	2090.04	35972.5	108681	100347	84698.2	GO:0005515;GO:0005737;GO:0016567;GO:0016740;GO:0030163;GO:0046872;GO:0061630	GO:0016567;GO:0030163	GO:0005737	GO:0005515;GO:0016740;GO:0046872;GO:0061630	-	R-MMU-983169 Class I MHC mediated antigen processing & presentation;R-MMU-983168 Antigen processing: Ubiquitination & Proteasome degradation	-
O55201	Supt5	Transcription elongation factor SPT5	20924	2090.04	2090.04	2090.04	64355.2	60254.4	69109.9	GO:0000122;GO:0003682;GO:0003729;GO:0005634;GO:0005654;GO:0006355;GO:0006357;GO:0006368;GO:0016239;GO:0019899;GO:0032044;GO:0032784;GO:0032785;GO:0032786;GO:0045944;GO:0046982;GO:1900364	GO:0000122;GO:0006355;GO:0006357;GO:0006368;GO:0016239;GO:0032784;GO:0032785;GO:0032786;GO:0045944;GO:1900364	GO:0005634;GO:0005654;GO:0032044	GO:0003682;GO:0003729;GO:0019899;GO:0046982	mmu03250 Viral life cycle - HIV-1	R-MMU-6796648 TP53 Regulates Transcription of DNA Repair Genes;R-MMU-3700989 Transcriptional Regulation by TP53;R-MMU-72086 mRNA Capping;R-MMU-112382 Formation of RNA Pol II elongation complex ;R-MMU-75955 RNA Polymerase II Transcription Elongation;R-MMU-6807505 RNA polymerase II transcribes snRNA genes;R-MMU-113418 Formation of the Early Elongation Complex;R-MMU-77075 RNA Pol II CTD phosphorylat…	WP310 mRNA processing
O55222	Ilk	Integrin-linked protein kinase	16202	185891	193497	210672	154394	161083	139174	GO:0000166;GO:0000902;GO:0001558;GO:0001658;GO:0001725;GO:0001934;GO:0001954;GO:0003151;GO:0004672;GO:0004674;GO:0005178;GO:0005515;GO:0005524;GO:0005654;GO:0005737;GO:0005886;GO:0005911;GO:0005925;GO:0006468;GO:0006469;GO:0007160;GO:0007229;GO:0008284;GO:0009967;GO:0010667;GO:0010761;GO:0014044;GO:0014912;GO:0016020;GO:0016301;GO:0016310;GO:0016740;GO:0017124;GO:0018105;GO:0019901;GO:0019904;GO:…	GO:0000902;GO:0001558;GO:0001658;GO:0001934;GO:0001954;GO:0003151;GO:0006468;GO:0006469;GO:0007160;GO:0007229;GO:0008284;GO:0009967;GO:0010667;GO:0010761;GO:0014044;GO:0014912;GO:0016310;GO:0018105;GO:0021675;GO:0022011;GO:0030030;GO:0030335;GO:0030513;GO:0032288;GO:0032956;GO:0033209;GO:0034446;GO:0042327;GO:0043066;GO:0043406;GO:0043410;GO:0043491;GO:0043524;GO:0045197;GO:0045663;GO:0045669;GO:…	GO:0001725;GO:0005654;GO:0005737;GO:0005886;GO:0005911;GO:0005925;GO:0016020;GO:0030027;GO:0030054;GO:0030424;GO:0032991;GO:0042995;GO:0043025;GO:0043034;GO:0043195;GO:0043198	GO:0000166;GO:0004672;GO:0004674;GO:0005178;GO:0005515;GO:0005524;GO:0016301;GO:0016740;GO:0017124;GO:0019901;GO:0019904;GO:0044877	mmu05100 Bacterial invasion of epithelial cells;mmu04510 Focal adhesion;mmu03320 PPAR signaling pathway;mmu05213 Endometrial cancer;mmu04360 Axon guidance	R-MMU-446353 Cell-extracellular matrix interactions;R-MMU-446728 Cell junction organization;R-MMU-1500931 Cell-Cell communication	WP567 Eukaryotic transcription initiation;WP6 Integrin-mediated cell adhesion;WP2573 Primary focal segmental glomerulosclerosis (FSGS);WP85 Focal adhesion;WP1244 Estrogen signaling;WP2316 PPAR signaling pathway;WP3675 Factors and pathways affecting insulin-like growth factor (IGF1)-Akt signaling
O55234	Psmb5	Proteasome subunit beta type-5	19173	8.03555e+06	7934672	7.78125e+06	4593610	4.00466e+06	4.01908e+06	GO:0000502;GO:0004175;GO:0004298;GO:0005634;GO:0005654;GO:0005737;GO:0005813;GO:0005829;GO:0005839;GO:0006508;GO:0006979;GO:0008233;GO:0010498;GO:0016787;GO:0019774;GO:0043161;GO:0051603	GO:0006508;GO:0006979;GO:0010498;GO:0043161;GO:0051603	GO:0000502;GO:0005634;GO:0005654;GO:0005737;GO:0005813;GO:0005829;GO:0005839;GO:0019774	GO:0004175;GO:0004298;GO:0008233;GO:0016787	mmu05016 Huntington disease;mmu03050 Proteasome;mmu05014 Amyotrophic lateral sclerosis;mmu05020 Prion disease;mmu05022 Pathways of neurodegeneration - multiple diseases;mmu05012 Parkinson disease;mmu05010 Alzheimer disease;mmu05017 Spinocerebellar ataxia	R-MMU-2262752 Cellular responses to stress;R-MMU-450531 Regulation of mRNA stability by proteins that bind AU-rich elements;R-MMU-8953897 Cellular responses to stimuli;R-MMU-450408 AUF1 (hnRNP D0) binds and destabilizes mRNA;R-MMU-8852276 The role of GTSE1 in G2/M progression after G2 checkpoint;R-MMU-1236978 Cross-presentation of soluble exogenous antigens (endosomes);R-MMU-69275 G2/M Transition…	WP519 Proteasome degradation;WP246 TNF-alpha NF-kB signaling pathway
O70133	Dhx9	ATP-dependent RNA helicase A	13211	598600	721116	837058	835371	646973	787860	GO:0000166;GO:0000380;GO:0000978;GO:0000993;GO:0001069;GO:0002376;GO:0003676;GO:0003677;GO:0003678;GO:0003688;GO:0003690;GO:0003697;GO:0003712;GO:0003713;GO:0003723;GO:0003724;GO:0003725;GO:0003727;GO:0003729;GO:0004386;GO:0005515;GO:0005524;GO:0005622;GO:0005634;GO:0005654;GO:0005726;GO:0005730;GO:0005737;GO:0005813;GO:0005829;GO:0005844;GO:0005856;GO:0006353;GO:0006357;GO:0006397;GO:0006417;GO:…	GO:0000380;GO:0002376;GO:0006353;GO:0006357;GO:0006397;GO:0006417;GO:0006954;GO:0007623;GO:0008380;GO:0010501;GO:0031047;GO:0032508;GO:0032727;GO:0032728;GO:0032741;GO:0032755;GO:0032760;GO:0034605;GO:0039695;GO:0044806;GO:0045087;GO:0045089;GO:0045739;GO:0045740;GO:0045944;GO:0046833;GO:0048146;GO:0048511;GO:0050434;GO:0050684;GO:0050691;GO:0050729;GO:0051028;GO:0051092;GO:0060760;GO:0065003;GO:…	GO:0005622;GO:0005634;GO:0005654;GO:0005726;GO:0005730;GO:0005737;GO:0005813;GO:0005829;GO:0005844;GO:0005856;GO:0015629;GO:0016442;GO:0016604;GO:0032991;GO:0036464;GO:0042788;GO:0070578;GO:0070937;GO:0097165;GO:1990904	GO:0000166;GO:0000978;GO:0000993;GO:0001069;GO:0003676;GO:0003677;GO:0003678;GO:0003688;GO:0003690;GO:0003697;GO:0003712;GO:0003713;GO:0003723;GO:0003724;GO:0003725;GO:0003727;GO:0003729;GO:0004386;GO:0005515;GO:0005524;GO:0016787;GO:0016887;GO:0031490;GO:0033679;GO:0034458;GO:0035197;GO:0035613;GO:0043138;GO:0045142;GO:0046872;GO:0047429;GO:0061629;GO:0061676;GO:0070063;GO:1905172;GO:1905538;GO:…	-	R-MMU-72163 mRNA Splicing - Major Pathway;R-MMU-72172 mRNA Splicing;R-MMU-72203 Processing of Capped Intron-Containing Pre-mRNA;R-MMU-1834949 Cytosolic sensors of pathogen-associated DNA ;R-MMU-1810476 RIP-mediated NFkB activation via ZBP1;R-MMU-1606322 ZBP1(DAI) mediated induction of type I IFNs	WP310 mRNA processing;WP1763 PluriNetWork: mechanisms associated with pluripotency
O70152	Dpm1	Dolichol-phosphate mannosyltransferase subunit 1	13480	2090.04	2090.04	2090.04	106669	132975	136993	GO:0004169;GO:0004582;GO:0005537;GO:0005783;GO:0005789;GO:0006506;GO:0016020;GO:0019348;GO:0019673;GO:0033185;GO:0035268;GO:0035269;GO:0043178;GO:0043231	GO:0006506;GO:0019348;GO:0019673;GO:0035268;GO:0035269	GO:0005783;GO:0005789;GO:0016020;GO:0033185;GO:0043231	GO:0004169;GO:0004582;GO:0005537;GO:0043178	mmu00510 N-Glycan biosynthesis	R-MMU-446203 Asparagine N-linked glycosylation;R-MMU-446219 Synthesis of substrates in N-glycan biosythesis;R-MMU-446193 Biosynthesis of the N-glycan precursor (dolichol lipid-linked oligosaccharide, LLO) and transfer to a nascent protein;R-MMU-163125 Post-translational modification: synthesis of GPI-anchored proteins	-
O70165	Fcna	Ficolin-1	14133	254981	320005	270859	135230	115418	120089	GO:0001664;GO:0001867;GO:0002376;GO:0003823;GO:0005102;GO:0005515;GO:0005576;GO:0005581;GO:0005615;GO:0005886;GO:0016020;GO:0030246;GO:0031232;GO:0033691;GO:0038187;GO:0043394;GO:0045087;GO:0046872;GO:0048306;GO:0062023;GO:0097367;GO:1905370;GO:2001065	GO:0001867;GO:0002376;GO:0045087	GO:0005576;GO:0005581;GO:0005615;GO:0005886;GO:0016020;GO:0031232;GO:0062023;GO:1905370	GO:0001664;GO:0003823;GO:0005102;GO:0005515;GO:0030246;GO:0033691;GO:0038187;GO:0043394;GO:0046872;GO:0048306;GO:0097367;GO:2001065	-	R-MMU-166658 Complement cascade;R-MMU-166663 Initial triggering of complement;R-MMU-166786 Creation of C4 and C2 activators	-
O70172	Pip4k2a	Phosphatidylinositol 5-phosphate 4-kinase type-2 alpha	18718	42054.6	46164.7	46262.6	96902.8	90387.6	87119.9	GO:0000166;GO:0005515;GO:0005524;GO:0005634;GO:0005737;GO:0005764;GO:0005776;GO:0005829;GO:0005886;GO:0006629;GO:0010506;GO:0016020;GO:0016301;GO:0016307;GO:0016308;GO:0016309;GO:0016740;GO:0035855;GO:0042803;GO:0042995;GO:0046488;GO:0046627;GO:0046854;GO:0061909;GO:0090119;GO:0090217;GO:1902635;GO:2000786	GO:0006629;GO:0010506;GO:0035855;GO:0046488;GO:0046627;GO:0046854;GO:0061909;GO:0090119;GO:0090217;GO:1902635;GO:2000786	GO:0005634;GO:0005737;GO:0005764;GO:0005776;GO:0005829;GO:0005886;GO:0016020;GO:0042995	GO:0000166;GO:0005515;GO:0005524;GO:0016301;GO:0016307;GO:0016308;GO:0016309;GO:0016740;GO:0042803	mmu04810 Regulation of actin cytoskeleton;mmu00562 Inositol phosphate metabolism;mmu04070 Phosphatidylinositol signaling system	R-MMU-1257604 PIP3 activates AKT signaling;R-MMU-9006925 Intracellular signaling by second messengers;R-MMU-3700989 Transcriptional Regulation by TP53;R-MMU-6804758 Regulation of TP53 Activity through Acetylation;R-MMU-1483255 PI Metabolism;R-MMU-5633007 Regulation of TP53 Activity;R-MMU-1660499 Synthesis of PIPs at the plasma membrane;R-MMU-1483257 Phospholipid metabolism;R-MMU-6811558 PI5P, PP2…	WP523 Regulation of actin cytoskeleton;WP298 G13 signaling pathway
O70194	Eif3d	Eukaryotic translation initiation factor 3 subunit D	55944	559569	483386	621225	210530	412948	323553	GO:0001732;GO:0002191;GO:0003723;GO:0003743;GO:0005737;GO:0005852;GO:0006412;GO:0006413;GO:0045727;GO:0071541;GO:0075522;GO:0075525;GO:0098808;GO:1902416	GO:0001732;GO:0002191;GO:0006412;GO:0006413;GO:0045727;GO:0075522;GO:0075525;GO:1902416	GO:0005737;GO:0005852;GO:0071541	GO:0003723;GO:0003743;GO:0098808	-	R-MMU-72613 Eukaryotic Translation Initiation;R-MMU-72737 Cap-dependent Translation Initiation;R-MMU-72706 GTP hydrolysis and joining of the 60S ribosomal subunit;R-MMU-156827 L13a-mediated translational silencing of Ceruloplasmin expression;R-MMU-72689 Formation of a pool of free 40S subunits;R-MMU-72649 Translation initiation complex formation;R-MMU-72702 Ribosomal scanning and start codon reco…	WP307 Translation factors
O70250	Pgam2	Phosphoglycerate mutase 2	56012	291388	485968	600840	396479	431800	480766	GO:0003824;GO:0004082;GO:0004619;GO:0005515;GO:0005634;GO:0005829;GO:0006094;GO:0006096;GO:0006941;GO:0007219;GO:0010035;GO:0016787;GO:0016853;GO:0016868;GO:0042802;GO:0046538;GO:0046689	GO:0006094;GO:0006096;GO:0006941;GO:0007219;GO:0010035;GO:0046689	GO:0005634;GO:0005829	GO:0003824;GO:0004082;GO:0004619;GO:0005515;GO:0016787;GO:0016853;GO:0016868;GO:0042802;GO:0046538	mmu01200 Carbon metabolism;mmu00010 Glycolysis / Gluconeogenesis;mmu01230 Biosynthesis of amino acids;mmu05230 Central carbon metabolism in cancer;mmu04922 Glucagon signaling pathway;mmu00260 Glycine, serine and threonine metabolism	R-MMU-70263 Gluconeogenesis;R-MMU-70326 Glucose metabolism;R-MMU-70171 Glycolysis;R-MMU-71387 Metabolism of carbohydrates	WP157 Glycolysis and gluconeogenesis
O70251	Eef1b2	Elongation factor 1-beta	55949	448155	492050	526242	374661	403005	297360	GO:0003746;GO:0005085;GO:0005515;GO:0005737;GO:0005783;GO:0005829;GO:0005853;GO:0006412;GO:0006414;GO:0045471	GO:0006412;GO:0006414;GO:0045471	GO:0005737;GO:0005783;GO:0005829;GO:0005853	GO:0003746;GO:0005085;GO:0005515	-	R-MMU-72766 Translation	WP307 Translation factors
O70252	Hmox2	Heme oxygenase 2	15369	15524.8	29545.2	94532.2	200776	401815	302656	GO:0001666;GO:0004392;GO:0005783;GO:0005886;GO:0006788;GO:0006979;GO:0016491;GO:0020037;GO:0042167;GO:0043231;GO:0046872;GO:0055072	GO:0001666;GO:0006788;GO:0006979;GO:0042167;GO:0055072	GO:0005783;GO:0005886;GO:0043231	GO:0004392;GO:0016491;GO:0020037;GO:0046872	mmu04978 Mineral absorption;mmu00860 Porphyrin metabolism	R-MMU-2262752 Cellular responses to stress;R-MMU-8953897 Cellular responses to stimuli;R-MMU-9711123 Cellular response to chemical stress;R-MMU-9012999 RHO GTPase cycle;R-MMU-917937 Iron uptake and transport;R-MMU-9707564 Cytoprotection by HMOX1;R-MMU-189483 Heme degradation;R-MMU-8980692 RHOA GTPase cycle;R-MMU-189445 Metabolism of porphyrins	-
O70274	Ptp4a2	Protein tyrosine phosphatase type IVA 2	19244	2090.04	2090.04	2090.04	10709	46794.9	32293.2	GO:0004721;GO:0004725;GO:0005634;GO:0005737;GO:0005768;GO:0005886;GO:0006470;GO:0008138;GO:0016020;GO:0016311;GO:0016787;GO:0016791	GO:0006470;GO:0016311	GO:0005634;GO:0005737;GO:0005768;GO:0005886;GO:0016020	GO:0004721;GO:0004725;GO:0008138;GO:0016787;GO:0016791	-	R-MMU-8873719 RAB geranylgeranylation	-
O70305	Atxn2	Ataxin-2	20239	2090.04	2090.04	2090.04	144407	163634	169265	GO:0002091;GO:0003723;GO:0005154;GO:0005737;GO:0005794;GO:0005802;GO:0005829;GO:0005844;GO:0008022;GO:0010494;GO:0021702;GO:0033962;GO:0034063;GO:0040015;GO:0048471;GO:0048812;GO:0048872;GO:0050905;GO:1990904	GO:0002091;GO:0021702;GO:0033962;GO:0034063;GO:0040015;GO:0048812;GO:0048872;GO:0050905	GO:0005737;GO:0005794;GO:0005802;GO:0005829;GO:0005844;GO:0010494;GO:0048471;GO:1990904	GO:0003723;GO:0005154;GO:0008022	mmu05014 Amyotrophic lateral sclerosis;mmu05022 Pathways of neurodegeneration - multiple diseases;mmu05017 Spinocerebellar ataxia	-	WP3638 Parkinson's disease
O70310	Nmt1	Glycylpeptide N-tetradecanoyltransferase 1	18107	2090.04	2090.04	2090.04	187852	192787	149968	GO:0001701;GO:0004379;GO:0005737;GO:0005829;GO:0005886;GO:0006499;GO:0016020;GO:0016740;GO:0016746;GO:0018008;GO:0019107;GO:0019898;GO:0042180	GO:0001701;GO:0006499;GO:0018008;GO:0042180	GO:0005737;GO:0005829;GO:0005886;GO:0016020;GO:0019898	GO:0004379;GO:0016740;GO:0016746;GO:0019107	-	R-MMU-5357801 Programmed Cell Death;R-MMU-109581 Apoptosis;R-MMU-109606 Intrinsic Pathway for Apoptosis;R-MMU-2187338 Visual phototransduction;R-MMU-2514856 The phototransduction cascade;R-MMU-2514859 Inactivation, recovery and regulation of the phototransduction cascade;R-MMU-9709957 Sensory Perception	-
O70311	Nmt2	Glycylpeptide N-tetradecanoyltransferase 2	18108	2090.04	2090.04	2090.04	133479	140268	141088	GO:0004379;GO:0005737;GO:0005794;GO:0005829;GO:0005886;GO:0006499;GO:0016020;GO:0016740;GO:0016746;GO:0018008;GO:0019898	GO:0006499;GO:0018008	GO:0005737;GO:0005794;GO:0005829;GO:0005886;GO:0016020;GO:0019898	GO:0004379;GO:0016740;GO:0016746	-	R-MMU-2187338 Visual phototransduction;R-MMU-2514856 The phototransduction cascade;R-MMU-2514859 Inactivation, recovery and regulation of the phototransduction cascade;R-MMU-9709957 Sensory Perception	-
O70318	Epb41l2	Band 4.1-like protein 2	13822	254915	258404	273738	401208	300918	311384	GO:0003779;GO:0005198;GO:0005515;GO:0005654;GO:0005737;GO:0005856;GO:0005886;GO:0005938;GO:0007049;GO:0008092;GO:0008180;GO:0008360;GO:0015629;GO:0016020;GO:0030036;GO:0030054;GO:0030507;GO:0030866;GO:0031032;GO:0042731;GO:0051301;GO:1904778	GO:0007049;GO:0008360;GO:0030036;GO:0030866;GO:0031032;GO:0051301;GO:1904778	GO:0005654;GO:0005737;GO:0005856;GO:0005886;GO:0005938;GO:0008180;GO:0015629;GO:0016020;GO:0030054	GO:0003779;GO:0005198;GO:0005515;GO:0008092;GO:0030507;GO:0042731	-	R-MMU-6794361 Neurexins and neuroligins;R-MMU-6794362 Protein-protein interactions at synapses;R-MMU-112316 Neuronal System	WP1983 Splicing factor NOVA regulated synaptic proteins
O70325	Gpx4	Phospholipid hydroperoxide glutathione peroxidase	625249	877611	911230	907250	272544	242812	261988	GO:0004601;GO:0004602;GO:0005634;GO:0005635;GO:0005737;GO:0005739;GO:0005743;GO:0005829;GO:0006325;GO:0006629;GO:0006749;GO:0006979;GO:0007275;GO:0007283;GO:0008430;GO:0016491;GO:0019369;GO:0019372;GO:0032991;GO:0042802;GO:0047066;GO:0050727;GO:0051258;GO:0110076	GO:0006325;GO:0006629;GO:0006749;GO:0006979;GO:0007275;GO:0007283;GO:0019369;GO:0019372;GO:0050727;GO:0051258;GO:0110076	GO:0005634;GO:0005635;GO:0005737;GO:0005739;GO:0005743;GO:0005829;GO:0032991	GO:0004601;GO:0004602;GO:0008430;GO:0016491;GO:0042802;GO:0047066	mmu00480 Glutathione metabolism;mmu04216 Ferroptosis	R-MMU-8978868 Fatty acid metabolism;R-MMU-2142753 Arachidonic acid metabolism;R-MMU-9018677 Biosynthesis of DHA-derived SPMs;R-MMU-9018678 Biosynthesis of specialized proresolving mediators (SPMs)	WP4466 Oxidative stress and redox pathway;WP730 Glutathione and one-carbon metabolism;WP164 Glutathione metabolism;WP1770 One-carbon metabolism and related pathways;WP1272 Selenium micronutrient network;WP1273 Folic acid network;WP108 Selenium metabolism / selenoproteins;WP1251 Metapathway biotransformation
O70362	Gpld1	Phosphatidylinositol-glycan-specific phospholipase D	14756	263483	169277	342857	250331	263031	252199	GO:0001503;GO:0002042;GO:0002062;GO:0002430;GO:0004621;GO:0004630;GO:0005515;GO:0005576;GO:0005615;GO:0005737;GO:0006507;GO:0006629;GO:0008285;GO:0008286;GO:0009749;GO:0010595;GO:0010867;GO:0010897;GO:0010907;GO:0010983;GO:0016787;GO:0017080;GO:0031012;GO:0032869;GO:0034364;GO:0035774;GO:0043065;GO:0043231;GO:0051044;GO:0051047;GO:0070633;GO:0071241;GO:0071277;GO:0071282;GO:0071397;GO:0071401;GO:…	GO:0001503;GO:0002042;GO:0002062;GO:0002430;GO:0006507;GO:0006629;GO:0008285;GO:0008286;GO:0009749;GO:0010595;GO:0010867;GO:0010897;GO:0010907;GO:0010983;GO:0032869;GO:0035774;GO:0043065;GO:0051044;GO:0051047;GO:0070633;GO:0071241;GO:0071277;GO:0071282;GO:0071397;GO:0071401;GO:0071466;GO:0071467;GO:1900076	GO:0005576;GO:0005615;GO:0005737;GO:0031012;GO:0034364;GO:0043231	GO:0004621;GO:0004630;GO:0005515;GO:0016787;GO:0017080	mmu00563 Glycosylphosphatidylinositol (GPI)-anchor biosynthesis	-	-
O70378	Emc8	ER membrane protein complex subunit 8	18117	2090.04	2090.04	2090.04	84667.9	63966.3	43056.9	GO:0005737;GO:0005739;GO:0005783;GO:0005829;GO:0016020;GO:0032977;GO:0045050;GO:0071816;GO:0072546	GO:0045050;GO:0071816	GO:0005737;GO:0005739;GO:0005783;GO:0005829;GO:0016020;GO:0072546	GO:0032977	-	-	-
O70400	Pdlim1	PDZ and LIM domain protein 1	54132	2090.04	2090.04	2090.04	28154	32454.8	36551.1	GO:0001725;GO:0003713;GO:0003779;GO:0005515;GO:0005667;GO:0005737;GO:0005856;GO:0005912;GO:0006357;GO:0007507;GO:0010761;GO:0015629;GO:0030011;GO:0030018;GO:0030036;GO:0030950;GO:0031941;GO:0043149;GO:0046872;GO:0051371;GO:0061061	GO:0006357;GO:0007507;GO:0010761;GO:0030011;GO:0030036;GO:0030950;GO:0043149;GO:0061061	GO:0001725;GO:0005667;GO:0005737;GO:0005856;GO:0005912;GO:0015629;GO:0030018;GO:0031941	GO:0003713;GO:0003779;GO:0005515;GO:0046872;GO:0051371	-	-	-
O70404	Vamp8	Vesicle-associated membrane protein 8	22320	82488.4	41833.5	47205.3	218187	208595	206337	GO:0005484;GO:0005515;GO:0005737;GO:0005739;GO:0005764;GO:0005765;GO:0005768;GO:0005769;GO:0005829;GO:0005886;GO:0006906;GO:0006914;GO:0009986;GO:0015031;GO:0016020;GO:0016021;GO:0016192;GO:0016240;GO:0016323;GO:0019869;GO:0019905;GO:0030100;GO:0030141;GO:0030496;GO:0030667;GO:0031201;GO:0031410;GO:0031902;GO:0031982;GO:0035493;GO:0035577;GO:0042588;GO:0045335;GO:0046718;GO:0048471;GO:0051607;GO:…	GO:0006906;GO:0006914;GO:0015031;GO:0016192;GO:0016240;GO:0030100;GO:0035493;GO:0046718;GO:0051607;GO:0061025;GO:0065003;GO:0070254;GO:0070625;GO:0071346;GO:0097352;GO:1902278;GO:1903076;GO:1903531;GO:1903595	GO:0005737;GO:0005739;GO:0005764;GO:0005765;GO:0005768;GO:0005769;GO:0005829;GO:0005886;GO:0009986;GO:0016020;GO:0016021;GO:0016323;GO:0030141;GO:0030496;GO:0030667;GO:0031201;GO:0031410;GO:0031902;GO:0031982;GO:0035577;GO:0042588;GO:0045335;GO:0048471;GO:0055037;GO:0098594	GO:0005484;GO:0005515;GO:0019869;GO:0019905	mmu04130 SNARE interactions in vesicular transport;mmu04611 Platelet activation;mmu04140 Autophagy - animal	R-MMU-1236975 Antigen processing-Cross presentation;R-MMU-8856828 Clathrin-mediated endocytosis;R-MMU-983169 Class I MHC mediated antigen processing & presentation;R-MMU-199992 trans-Golgi Network Vesicle Budding;R-MMU-432722 Golgi Associated Vesicle Biogenesis;R-MMU-8856825 Cargo recognition for clathrin-mediated endocytosis;R-MMU-432720 Lysosome Vesicle Biogenesis;R-MMU-1236974 ER-Phagosome pat…	-
O70422	Gtf2h4	General transcription factor IIH subunit 4	14885	2090.04	2090.04	2090.04	44116.6	71130.3	66255.1	GO:0000438;GO:0000439;GO:0001671;GO:0003690;GO:0005634;GO:0005669;GO:0005675;GO:0006281;GO:0006289;GO:0006366;GO:0006974;GO:0016251;GO:0016607;GO:0070816	GO:0006281;GO:0006289;GO:0006366;GO:0006974;GO:0070816	GO:0000438;GO:0000439;GO:0005634;GO:0005669;GO:0005675;GO:0016607	GO:0001671;GO:0003690;GO:0016251	mmu03420 Nucleotide excision repair;mmu03022 Basal transcription factors;mmu05203 Viral carcinogenesis	R-MMU-6781823 Formation of TC-NER Pre-Incision Complex;R-MMU-6781827 Transcription-Coupled Nucleotide Excision Repair (TC-NER);R-MMU-5696398 Nucleotide Excision Repair;R-MMU-6782135 Dual incision in TC-NER;R-MMU-5696399 Global Genome Nucleotide Excision Repair (GG-NER);R-MMU-6796648 TP53 Regulates Transcription of DNA Repair Genes;R-MMU-3700989 Transcriptional Regulation by TP53;R-MMU-6782210 Gap…	WP567 Eukaryotic transcription initiation;WP1244 Estrogen signaling
O70435	Psma3	Proteasome subunit alpha type-3	19167	7408641	5.83444e+06	6.0951e+06	3.00838e+06	3129910	3.10427e+06	GO:0000502;GO:0005515;GO:0005634;GO:0005654;GO:0005737;GO:0005829;GO:0005839;GO:0006511;GO:0010498;GO:0019773;GO:0031625;GO:0045202;GO:0051603;GO:0052548	GO:0006511;GO:0010498;GO:0051603;GO:0052548	GO:0000502;GO:0005634;GO:0005654;GO:0005737;GO:0005829;GO:0005839;GO:0019773;GO:0045202	GO:0005515;GO:0031625	mmu05016 Huntington disease;mmu03050 Proteasome;mmu05014 Amyotrophic lateral sclerosis;mmu05020 Prion disease;mmu05022 Pathways of neurodegeneration - multiple diseases;mmu05012 Parkinson disease;mmu05010 Alzheimer disease;mmu05017 Spinocerebellar ataxia	R-MMU-2262752 Cellular responses to stress;R-MMU-450531 Regulation of mRNA stability by proteins that bind AU-rich elements;R-MMU-8953897 Cellular responses to stimuli;R-MMU-450408 AUF1 (hnRNP D0) binds and destabilizes mRNA;R-MMU-8852276 The role of GTSE1 in G2/M progression after G2 checkpoint;R-MMU-1236978 Cross-presentation of soluble exogenous antigens (endosomes);R-MMU-69275 G2/M Transition…	WP519 Proteasome degradation
O70439	Stx7	Syntaxin-7	53331	220564	160533	210114	281563	275994	256264	GO:0000149;GO:0001772;GO:0001916;GO:0005484;GO:0005515;GO:0005764;GO:0005765;GO:0005768;GO:0005769;GO:0005770;GO:0005886;GO:0006886;GO:0006906;GO:0008021;GO:0008333;GO:0012505;GO:0016020;GO:0016021;GO:0016192;GO:0019869;GO:0019905;GO:0030139;GO:0031201;GO:0031902;GO:0031982;GO:0042582;GO:0044877;GO:0048278;GO:0048471;GO:0051640;GO:0055037;GO:0070820;GO:0070925;GO:1902685;GO:1903076	GO:0001916;GO:0006886;GO:0006906;GO:0008333;GO:0016192;GO:0048278;GO:0051640;GO:0070925;GO:1902685;GO:1903076	GO:0001772;GO:0005764;GO:0005765;GO:0005768;GO:0005769;GO:0005770;GO:0005886;GO:0008021;GO:0012505;GO:0016020;GO:0016021;GO:0030139;GO:0031201;GO:0031902;GO:0031982;GO:0042582;GO:0048471;GO:0055037;GO:0070820	GO:0000149;GO:0005484;GO:0005515;GO:0019869;GO:0019905;GO:0044877	mmu04145 Phagosome;mmu04130 SNARE interactions in vesicular transport	-	-
O70456	Sfn	14-3-3 protein sigma	55948	2090.04	54318.5	48511.4	67412.9	64589.9	60602.9	GO:0000079;GO:0001836;GO:0003334;GO:0005515;GO:0005576;GO:0005634;GO:0005737;GO:0005829;GO:0007165;GO:0008630;GO:0010482;GO:0010839;GO:0019901;GO:0030216;GO:0030307;GO:0031424;GO:0034613;GO:0042802;GO:0043154;GO:0043588;GO:0045606;GO:0046827;GO:0051219;GO:0051726;GO:0061436	GO:0000079;GO:0001836;GO:0003334;GO:0007165;GO:0008630;GO:0010482;GO:0010839;GO:0030216;GO:0030307;GO:0031424;GO:0034613;GO:0043154;GO:0043588;GO:0045606;GO:0046827;GO:0051726;GO:0061436	GO:0005576;GO:0005634;GO:0005737;GO:0005829	GO:0005515;GO:0019901;GO:0042802;GO:0051219	mmu04110 Cell cycle;mmu04960 Aldosterone-regulated sodium reabsorption;mmu04115 p53 signaling pathway	R-MMU-195258 RHO GTPase Effectors;R-MMU-69620 Cell Cycle Checkpoints;R-MMU-69481 G2/M Checkpoints;R-MMU-5357801 Programmed Cell Death;R-MMU-3700989 Transcriptional Regulation by TP53;R-MMU-109581 Apoptosis;R-MMU-111447 Activation of BAD and translocation to mitochondria ;R-MMU-5625740 RHO GTPases activate PKNs;R-MMU-5628897 TP53 Regulates Metabolic Genes;R-MMU-109606 Intrinsic Pathway for Apoptos…	WP488 Alpha 6 beta 4 integrin signaling pathway;WP553 Calcium regulation in cardiac cells;WP2902 p53 signaling;WP385 Myometrial relaxation and contraction pathways
O70475	Ugdh	UDP-glucose 6-dehydrogenase	22235	34336.7	2090.04	2090.04	35856.8	11928.2	8071.58	GO:0001702;GO:0003824;GO:0003979;GO:0005634;GO:0005654;GO:0005829;GO:0005975;GO:0006024;GO:0006065;GO:0008152;GO:0015012;GO:0016491;GO:0016616;GO:0030206;GO:0034214;GO:0042802;GO:0048666;GO:0051287	GO:0001702;GO:0005975;GO:0006024;GO:0006065;GO:0008152;GO:0015012;GO:0030206;GO:0034214;GO:0048666	GO:0005634;GO:0005654;GO:0005829	GO:0003824;GO:0003979;GO:0016491;GO:0016616;GO:0042802;GO:0051287	mmu00520 Amino sugar and nucleotide sugar metabolism;mmu01250 Biosynthesis of nucleotide sugars;mmu01240 Biosynthesis of cofactors;mmu00040 Pentose and glucuronate interconversions;mmu00053 Ascorbate and aldarate metabolism	R-MMU-156580 Phase II - Conjugation of compounds;R-MMU-211859 Biological oxidations;R-MMU-156588 Glucuronidation	WP1241 Glucuronidation
O70480	Vamp4	Vesicle-associated membrane protein 4	53330	67070.3	44023.8	45834	114944	105495	120272	GO:0000226;GO:0005794;GO:0005802;GO:0008021;GO:0009986;GO:0016020;GO:0016021;GO:0016189;GO:0016192;GO:0030285;GO:0031201;GO:0035493;GO:0042996;GO:0043001;GO:0045335;GO:0071346;GO:0090161;GO:0099067;GO:1900242;GO:1901998	GO:0000226;GO:0016189;GO:0016192;GO:0035493;GO:0042996;GO:0043001;GO:0071346;GO:0090161;GO:1900242;GO:1901998	GO:0005794;GO:0005802;GO:0008021;GO:0009986;GO:0016020;GO:0016021;GO:0030285;GO:0031201;GO:0045335;GO:0099067	-	mmu04130 SNARE interactions in vesicular transport	R-MMU-6811442 Intra-Golgi and retrograde Golgi-to-ER traffic;R-MMU-8856828 Clathrin-mediated endocytosis;R-MMU-6811440 Retrograde transport at the Trans-Golgi-Network;R-MMU-8856825 Cargo recognition for clathrin-mediated endocytosis	-
O70481	Ubr1	E3 ubiquitin-protein ligase UBR1	22222	2090.04	2090.04	2090.04	10960.1	8074.53	2090.04	GO:0000151;GO:0000502;GO:0004842;GO:0005515;GO:0005737;GO:0006511;GO:0008270;GO:0016567;GO:0016740;GO:0030163;GO:0032007;GO:0046872;GO:0061630;GO:0070728;GO:0071233;GO:0071596	GO:0006511;GO:0016567;GO:0030163;GO:0032007;GO:0071233;GO:0071596	GO:0000151;GO:0000502;GO:0005737	GO:0004842;GO:0005515;GO:0008270;GO:0016740;GO:0046872;GO:0061630;GO:0070728	-	R-MMU-983169 Class I MHC mediated antigen processing & presentation;R-MMU-983168 Antigen processing: Ubiquitination & Proteasome degradation	-
O70503	Hsd17b12	Very-long-chain 3-oxoacyl-CoA reductase	56348	129258	142358	142454	289422	272348	200188	GO:0001968;GO:0004303;GO:0005518;GO:0005783;GO:0006629;GO:0006694;GO:0008201;GO:0009923;GO:0010811;GO:0016020;GO:0016021;GO:0016491;GO:0016509;GO:0030198;GO:0031012;GO:0050062;GO:0102339;GO:0102340;GO:0102341;GO:0102342	GO:0006629;GO:0006694;GO:0010811;GO:0030198	GO:0005783;GO:0009923;GO:0016020;GO:0016021;GO:0031012	GO:0001968;GO:0004303;GO:0005518;GO:0008201;GO:0016491;GO:0016509;GO:0050062;GO:0102339;GO:0102340;GO:0102341;GO:0102342	mmu01212 Fatty acid metabolism;mmu01040 Biosynthesis of unsaturated fatty acids;mmu00062 Fatty acid elongation;mmu00140 Steroid hormone biosynthesis	R-MMU-8978868 Fatty acid metabolism;R-MMU-75105 Fatty acyl-CoA biosynthesis;R-MMU-8957322 Metabolism of steroids;R-MMU-75876 Synthesis of very long-chain fatty acyl-CoAs;R-MMU-196071 Metabolism of steroid hormones;R-MMU-193048 Androgen biosynthesis	-
O70566	Diaph2	Protein diaphanous homolog 2	54004	2090.04	2090.04	2090.04	13894.6	14921.9	14285	GO:0003779;GO:0005730;GO:0005737;GO:0005783;GO:0005884;GO:0007015;GO:0007275;GO:0007292;GO:0008017;GO:0016043;GO:0030036;GO:0030041;GO:0030154;GO:0031267;GO:0043231;GO:0048477	GO:0007015;GO:0007275;GO:0007292;GO:0016043;GO:0030036;GO:0030041;GO:0030154;GO:0048477	GO:0005730;GO:0005737;GO:0005783;GO:0005884;GO:0043231	GO:0003779;GO:0008017;GO:0031267	mmu04810 Regulation of actin cytoskeleton	R-MMU-195258 RHO GTPase Effectors;R-MMU-5663220 RHO GTPases Activate Formins;R-MMU-9012999 RHO GTPase cycle;R-MMU-9035034 RHOF GTPase cycle;R-MMU-9013405 RHOD GTPase cycle	-
O70591	Pfdn2	Prefoldin subunit 2	18637	2090.04	2090.04	2090.04	100717	109714	92767.3	GO:0001540;GO:0005634;GO:0005737;GO:0005739;GO:0005829;GO:0006457;GO:0016272;GO:0044183;GO:0051082;GO:0051495;GO:1905907;GO:1990062	GO:0006457;GO:0051495;GO:1905907	GO:0005634;GO:0005737;GO:0005739;GO:0005829;GO:0016272;GO:1990062	GO:0001540;GO:0044183;GO:0051082	-	-	WP246 TNF-alpha NF-kB signaling pathway
O88291	Zfp326	DBIRD complex subunit ZNF326	54367	113345	22825.8	2090.04	227132	212156	214391	GO:0000993;GO:0003677;GO:0005634;GO:0005654;GO:0006397;GO:0008270;GO:0008380;GO:0016363;GO:0032784;GO:0043231;GO:0043484;GO:0044609;GO:0045893;GO:0046872	GO:0006397;GO:0008380;GO:0032784;GO:0043484;GO:0045893	GO:0005634;GO:0005654;GO:0016363;GO:0043231;GO:0044609	GO:0000993;GO:0003677;GO:0008270;GO:0046872	-	-	-
O88322	Nid2	Nidogen-2	18074	2090.04	31260.3	31825.1	2090.04	2090.04	2090.04	GO:0005201;GO:0005509;GO:0005515;GO:0005576;GO:0005604;GO:0005615;GO:0005886;GO:0007155;GO:0007160;GO:0009986;GO:0031012;GO:0062023	GO:0007155;GO:0007160	GO:0005576;GO:0005604;GO:0005615;GO:0005886;GO:0009986;GO:0031012;GO:0062023	GO:0005201;GO:0005509;GO:0005515	-	R-MMU-3000157 Laminin interactions;R-MMU-1474244 Extracellular matrix organization	-
O88342	Wdr1	WD repeat-containing protein 1	22388	2090.04	2090.04	2090.04	132388	186841	146026	GO:0002446;GO:0003779;GO:0005737;GO:0005856;GO:0005886;GO:0005911;GO:0007605;GO:0008360;GO:0015629;GO:0030036;GO:0030042;GO:0030043;GO:0030054;GO:0030220;GO:0030834;GO:0030836;GO:0030864;GO:0030865;GO:0040011;GO:0042247;GO:0042995;GO:0043209;GO:0043297;GO:0045199;GO:0045214;GO:0048713;GO:0051015;GO:0060307;GO:1990266	GO:0002446;GO:0007605;GO:0008360;GO:0030036;GO:0030042;GO:0030043;GO:0030220;GO:0030834;GO:0030836;GO:0030865;GO:0040011;GO:0042247;GO:0043297;GO:0045199;GO:0045214;GO:0048713;GO:0060307;GO:1990266	GO:0005737;GO:0005856;GO:0005886;GO:0005911;GO:0015629;GO:0030054;GO:0030864;GO:0042995;GO:0043209	GO:0003779;GO:0051015	-	R-MMU-76005 Response to elevated platelet cytosolic Ca2+;R-MMU-114608 Platelet degranulation ;R-MMU-76002 Platelet activation, signaling and aggregation;R-MMU-109582 Hemostasis	WP202 Hypertrophy model
O88379	Baz1a	Bromodomain adjacent to zinc finger domain protein 1A	217578	2090.04	2090.04	2090.04	57415.1	2090.04	65902.5	GO:0000228;GO:0005515;GO:0005634;GO:0005721;GO:0006261;GO:0006275;GO:0006334;GO:0006338;GO:0008623;GO:0016590;GO:0045740;GO:0046872	GO:0006261;GO:0006275;GO:0006334;GO:0006338;GO:0045740	GO:0000228;GO:0005634;GO:0005721;GO:0008623;GO:0016590	GO:0005515;GO:0046872	-	-	-
O88384	Vti1b	Vesicle transport through interaction with t-SNAREs homolog 1B	53612	106994	91852.1	96945.8	406654	348638	380216	GO:0000149;GO:0005484;GO:0005515;GO:0005764;GO:0005765;GO:0005768;GO:0005789;GO:0005794;GO:0006886;GO:0006891;GO:0006896;GO:0006906;GO:0008021;GO:0012507;GO:0015031;GO:0016020;GO:0016021;GO:0016192;GO:0016236;GO:0019869;GO:0031201;GO:0031225;GO:0031901;GO:0031902;GO:0031982;GO:0042147;GO:0043025;GO:0043231;GO:0048280;GO:0048471;GO:0055037;GO:0055038;GO:1903076	GO:0006886;GO:0006891;GO:0006896;GO:0006906;GO:0015031;GO:0016192;GO:0016236;GO:0042147;GO:0048280;GO:1903076	GO:0005764;GO:0005765;GO:0005768;GO:0005789;GO:0005794;GO:0008021;GO:0012507;GO:0016020;GO:0016021;GO:0031201;GO:0031225;GO:0031901;GO:0031902;GO:0031982;GO:0043025;GO:0043231;GO:0048471;GO:0055037;GO:0055038	GO:0000149;GO:0005484;GO:0005515;GO:0019869	mmu04130 SNARE interactions in vesicular transport	-	-
O88393	Tgfbr3	Transforming growth factor beta receptor type 3	21814	2090.04	2090.04	2090.04	2090.04	16733.2	18890.3	GO:0001568;GO:0001570;GO:0001649;GO:0001701;GO:0001824;GO:0001837;GO:0001889;GO:0001974;GO:0003150;GO:0003151;GO:0003223;GO:0003347;GO:0005024;GO:0005114;GO:0005160;GO:0005515;GO:0005539;GO:0005576;GO:0005615;GO:0005737;GO:0005783;GO:0005886;GO:0005887;GO:0006955;GO:0007179;GO:0007181;GO:0008201;GO:0008284;GO:0009897;GO:0009986;GO:0010629;GO:0010633;GO:0010719;GO:0015026;GO:0016020;GO:0016021;GO:…	GO:0001568;GO:0001570;GO:0001649;GO:0001701;GO:0001824;GO:0001837;GO:0001889;GO:0001974;GO:0003150;GO:0003151;GO:0003223;GO:0003347;GO:0006955;GO:0007179;GO:0007181;GO:0008284;GO:0010629;GO:0010633;GO:0010719;GO:0016477;GO:0017015;GO:0030509;GO:0030511;GO:0030512;GO:0030513;GO:0032354;GO:0032963;GO:0034695;GO:0034699;GO:0035556;GO:0043393;GO:0050680;GO:0051092;GO:0051271;GO:0055010;GO:0060021;GO:…	GO:0005576;GO:0005615;GO:0005737;GO:0005783;GO:0005886;GO:0005887;GO:0009897;GO:0009986;GO:0016020;GO:0016021;GO:0031012;GO:0034673;GO:0043235	GO:0005024;GO:0005114;GO:0005160;GO:0005515;GO:0005539;GO:0008201;GO:0015026;GO:0017134;GO:0030165;GO:0046332;GO:0048185;GO:0050431;GO:0070123	-	-	WP113 TGF-beta signaling pathway
O88428	Papss2	Bifunctional 3'-phosphoadenosine 5'-phosphosulfate synthase 2	23972	2090.04	2090.04	2090.04	11542.3	11206.3	9043.55	GO:0000103;GO:0000166;GO:0003824;GO:0004020;GO:0004781;GO:0005524;GO:0007596;GO:0008152;GO:0016301;GO:0016310;GO:0016740;GO:0016779;GO:0042445;GO:0050428;GO:0060348	GO:0000103;GO:0007596;GO:0008152;GO:0016310;GO:0042445;GO:0050428;GO:0060348	-	GO:0000166;GO:0003824;GO:0004020;GO:0004781;GO:0005524;GO:0016301;GO:0016740;GO:0016779	mmu00450 Selenocompound metabolism;mmu00230 Purine metabolism;mmu00920 Sulfur metabolism	R-MMU-71387 Metabolism of carbohydrates;R-MMU-156580 Phase II - Conjugation of compounds;R-MMU-211859 Biological oxidations;R-MMU-156584 Cytosolic sulfonation of small molecules;R-MMU-1630316 Glycosaminoglycan metabolism	WP2185 Purine metabolism
O88447	Klc1	Kinesin light chain 1	16593	132573	36105.4	173629	89981.8	70028.1	90845	GO:0005515;GO:0005737;GO:0005829;GO:0005856;GO:0005871;GO:0005874;GO:0006886;GO:0007018;GO:0008088;GO:0015631;GO:0016020;GO:0019894;GO:0030424;GO:0030426;GO:0031410;GO:0031982;GO:0035253;GO:0035418;GO:0035617;GO:0042995;GO:0043005;GO:0043025;GO:0043227	GO:0006886;GO:0007018;GO:0008088;GO:0035418;GO:0035617	GO:0005737;GO:0005829;GO:0005856;GO:0005871;GO:0005874;GO:0016020;GO:0030424;GO:0030426;GO:0031410;GO:0031982;GO:0035253;GO:0042995;GO:0043005;GO:0043025;GO:0043227	GO:0005515;GO:0015631;GO:0019894	mmu05016 Huntington disease;mmu05014 Amyotrophic lateral sclerosis;mmu05132 Salmonella infection;mmu05020 Prion disease;mmu05022 Pathways of neurodegeneration - multiple diseases;mmu05012 Parkinson disease;mmu05010 Alzheimer disease	-	-
O88448	Klc2	Kinesin light chain 2	16594	108539	92323.3	30908	111367	70137.4	78330.2	GO:0005515;GO:0005654;GO:0005737;GO:0005739;GO:0005764;GO:0005829;GO:0005856;GO:0005871;GO:0005874;GO:0005886;GO:0007018;GO:0008088;GO:0016020;GO:0019894;GO:0032418;GO:0032991;GO:0035253;GO:0043005;GO:0043227	GO:0007018;GO:0008088;GO:0032418	GO:0005654;GO:0005737;GO:0005739;GO:0005764;GO:0005829;GO:0005856;GO:0005871;GO:0005874;GO:0005886;GO:0016020;GO:0032991;GO:0035253;GO:0043005;GO:0043227	GO:0005515;GO:0019894	mmu05016 Huntington disease;mmu05014 Amyotrophic lateral sclerosis;mmu05132 Salmonella infection;mmu05020 Prion disease;mmu05022 Pathways of neurodegeneration - multiple diseases;mmu05012 Parkinson disease;mmu05010 Alzheimer disease	-	-
O88455	Dhcr7	7-dehydrocholesterol reductase	13360	33202.7	38641.6	36535.2	48410.1	78179.9	14907.1	GO:0001568;GO:0005640;GO:0005783;GO:0006629;GO:0006694;GO:0006695;GO:0008202;GO:0008203;GO:0009791;GO:0009918;GO:0016020;GO:0016021;GO:0016126;GO:0016132;GO:0016491;GO:0016627;GO:0016628;GO:0030154;GO:0030176;GO:0030324;GO:0035264;GO:0042127;GO:0043231;GO:0045540;GO:0047598	GO:0001568;GO:0006629;GO:0006694;GO:0006695;GO:0008202;GO:0008203;GO:0009791;GO:0016126;GO:0016132;GO:0030154;GO:0030324;GO:0035264;GO:0042127;GO:0045540	GO:0005640;GO:0005783;GO:0016020;GO:0016021;GO:0030176;GO:0043231	GO:0009918;GO:0016491;GO:0016627;GO:0016628;GO:0047598	mmu00100 Steroid biosynthesis	R-MMU-191273 Cholesterol biosynthesis;R-MMU-8957322 Metabolism of steroids	WP4346 Cholesterol metabolism with Bloch and Kandutsch-Russell pathways;WP103 Cholesterol biosynthesis
O88456	Capns1	Calpain small subunit 1	12336	34504.3	63645.4	90840.8	177210	192374	164942	GO:0004198;GO:0005509;GO:0005515;GO:0005737;GO:0005829;GO:0005886;GO:0016020;GO:0046872;GO:0110158	-	GO:0005737;GO:0005829;GO:0005886;GO:0016020;GO:0110158	GO:0004198;GO:0005509;GO:0005515;GO:0046872	-	R-MMU-1474244 Extracellular matrix organization;R-MMU-1474228 Degradation of the extracellular matrix	WP6 Integrin-mediated cell adhesion;WP37 IL-1 signaling pathway
O88477	Igf2bp1	Insulin-like growth factor 2 mRNA-binding protein 1	140486	2090.04	2090.04	2090.04	102579	47796.1	67514.8	GO:0003676;GO:0003723;GO:0003729;GO:0003730;GO:0005634;GO:0005654;GO:0005737;GO:0005829;GO:0006403;GO:0006417;GO:0007399;GO:0010468;GO:0010494;GO:0010610;GO:0017148;GO:0022013;GO:0030054;GO:0030424;GO:0030425;GO:0042995;GO:0043025;GO:0043197;GO:0045182;GO:0045202;GO:0048027;GO:0051028;GO:0051252;GO:0070934;GO:0070937;GO:0097150;GO:0140059;GO:1900152;GO:1990904;GO:2000767	GO:0006403;GO:0006417;GO:0007399;GO:0010468;GO:0010610;GO:0017148;GO:0022013;GO:0051028;GO:0051252;GO:0070934;GO:0097150;GO:0140059;GO:1900152;GO:2000767	GO:0005634;GO:0005654;GO:0005737;GO:0005829;GO:0010494;GO:0030054;GO:0030424;GO:0030425;GO:0042995;GO:0043025;GO:0043197;GO:0045202;GO:0070937;GO:1990904	GO:0003676;GO:0003723;GO:0003729;GO:0003730;GO:0045182;GO:0048027	mmu05206 MicroRNAs in cancer	-	WP310 mRNA processing
O88485	Dync1i1	Cytoplasmic dynein 1 intermediate chain 1	13426	66562.9	47006.8	81001.5	230500	229979	221655	GO:0000775;GO:0000776;GO:0000922;GO:0003777;GO:0005515;GO:0005634;GO:0005694;GO:0005737;GO:0005856;GO:0005868;GO:0005874;GO:0007018;GO:0008017;GO:0010970;GO:0030286;GO:0030507;GO:0031982;GO:0036464;GO:0045503;GO:0045504;GO:0047496;GO:0048471;GO:0055037;GO:1904115;GO:1990257	GO:0007018;GO:0010970;GO:0047496	GO:0000775;GO:0000776;GO:0000922;GO:0005634;GO:0005694;GO:0005737;GO:0005856;GO:0005868;GO:0005874;GO:0030286;GO:0031982;GO:0036464;GO:0048471;GO:0055037;GO:1904115;GO:1990257	GO:0003777;GO:0005515;GO:0008017;GO:0030507;GO:0045503;GO:0045504	mmu05132 Salmonella infection;mmu04145 Phagosome;mmu04962 Vasopressin-regulated water reabsorption	R-MMU-199977 ER to Golgi Anterograde Transport;R-MMU-2262752 Cellular responses to stress;R-MMU-8953897 Cellular responses to stimuli;R-MMU-6807878 COPI-mediated anterograde transport;R-MMU-6811442 Intra-Golgi and retrograde Golgi-to-ER traffic;R-MMU-68882 Mitotic Anaphase;R-MMU-2555396 Mitotic Metaphase and Anaphase;R-MMU-8856688 Golgi-to-ER retrograde transport;R-MMU-948021 Transport to the Gol…	-
O88487	Dync1i2	Cytoplasmic dynein 1 intermediate chain 2	13427	1.2916e+06	1.30438e+06	3.80478e+06	996124	979368	970545	GO:0005515;GO:0005737;GO:0005813;GO:0005856;GO:0005868;GO:0005874;GO:0007018;GO:0010970;GO:0010977;GO:0030286;GO:0031982;GO:0036157;GO:0044877;GO:0045503;GO:0045504	GO:0007018;GO:0010970;GO:0010977	GO:0005737;GO:0005813;GO:0005856;GO:0005868;GO:0005874;GO:0030286;GO:0031982;GO:0036157	GO:0005515;GO:0044877;GO:0045503;GO:0045504	mmu05132 Salmonella infection;mmu04145 Phagosome;mmu04962 Vasopressin-regulated water reabsorption	R-MMU-199977 ER to Golgi Anterograde Transport;R-MMU-2262752 Cellular responses to stress;R-MMU-8953897 Cellular responses to stimuli;R-MMU-6807878 COPI-mediated anterograde transport;R-MMU-69275 G2/M Transition;R-MMU-6811442 Intra-Golgi and retrograde Golgi-to-ER traffic;R-MMU-68882 Mitotic Anaphase;R-MMU-2555396 Mitotic Metaphase and Anaphase;R-MMU-453274 Mitotic G2-G2/M phases;R-MMU-8856688 Go…	-
O88492	Plin4	Perilipin-4	57435	206731	260252	248073	2090.04	2090.04	2090.04	GO:0005737;GO:0005811;GO:0005829;GO:0005886;GO:0016020	-	GO:0005737;GO:0005811;GO:0005829;GO:0005886;GO:0016020	-	mmu03320 PPAR signaling pathway	-	-
O88531	Ppt1	Palmitoyl-protein thioesterase 1	19063	68202.5	85767.9	158239	272000	321334	263220	GO:0002084;GO:0005515;GO:0005576;GO:0005615;GO:0005634;GO:0005764;GO:0005794;GO:0006898;GO:0006907;GO:0007040;GO:0007042;GO:0007269;GO:0007399;GO:0007420;GO:0007601;GO:0007625;GO:0008021;GO:0008306;GO:0008344;GO:0008474;GO:0015031;GO:0016042;GO:0016290;GO:0016787;GO:0016790;GO:0030308;GO:0030424;GO:0030425;GO:0031579;GO:0032429;GO:0035727;GO:0043005;GO:0043025;GO:0043066;GO:0043231;GO:0043524;GO:…	GO:0002084;GO:0006898;GO:0006907;GO:0007040;GO:0007042;GO:0007269;GO:0007399;GO:0007420;GO:0007601;GO:0007625;GO:0008306;GO:0008344;GO:0015031;GO:0016042;GO:0030308;GO:0031579;GO:0032429;GO:0043066;GO:0043524;GO:0044257;GO:0044265;GO:0048260;GO:0048549	GO:0005576;GO:0005615;GO:0005634;GO:0005764;GO:0005794;GO:0008021;GO:0030424;GO:0030425;GO:0043005;GO:0043025;GO:0043231;GO:0045121;GO:0045202	GO:0005515;GO:0008474;GO:0016290;GO:0016787;GO:0016790;GO:0035727;GO:0098599;GO:0120146	mmu04142 Lysosome;mmu01212 Fatty acid metabolism;mmu00062 Fatty acid elongation	R-MMU-8978868 Fatty acid metabolism;R-MMU-75105 Fatty acyl-CoA biosynthesis	-
O88532	Zfr	Zinc finger RNA-binding protein	22763	171497	132056	161514	359431	335555	379260	GO:0003676;GO:0003677;GO:0003723;GO:0003725;GO:0003727;GO:0005634;GO:0005694;GO:0005737;GO:0007275;GO:0008270	GO:0007275	GO:0005634;GO:0005694;GO:0005737	GO:0003676;GO:0003677;GO:0003723;GO:0003725;GO:0003727;GO:0008270	-	-	WP544 Exercise-induced circadian regulation
O88543	Cops3	COP9 signalosome complex subunit 3	26572	533619	586903	590346	309340	334775	308074	GO:0000338;GO:0001701;GO:0005515;GO:0005634;GO:0005654;GO:0005737;GO:0005829;GO:0006511;GO:0008180;GO:0048471;GO:1902162	GO:0000338;GO:0001701;GO:0006511;GO:1902162	GO:0005634;GO:0005654;GO:0005737;GO:0005829;GO:0008180;GO:0048471	GO:0005515	-	R-MMU-8856828 Clathrin-mediated endocytosis;R-MMU-8951664 Neddylation;R-MMU-6781823 Formation of TC-NER Pre-Incision Complex;R-MMU-6781827 Transcription-Coupled Nucleotide Excision Repair (TC-NER);R-MMU-5696398 Nucleotide Excision Repair;R-MMU-5696399 Global Genome Nucleotide Excision Repair (GG-NER);R-MMU-8856825 Cargo recognition for clathrin-mediated endocytosis;R-MMU-5696394 DNA Damage Recogn…	WP246 TNF-alpha NF-kB signaling pathway
O88544	Cops4	COP9 signalosome complex subunit 4	26891	3871974	3.42675e+06	4.18705e+06	849312	329781	285407	GO:0000338;GO:0005515;GO:0005634;GO:0005737;GO:0008021;GO:0008180;GO:0016607;GO:0030054;GO:0031410;GO:0045202	GO:0000338	GO:0005634;GO:0005737;GO:0008021;GO:0008180;GO:0016607;GO:0030054;GO:0031410;GO:0045202	GO:0005515	-	R-MMU-8856828 Clathrin-mediated endocytosis;R-MMU-8951664 Neddylation;R-MMU-9706574 RHOBTB GTPase Cycle;R-MMU-6781823 Formation of TC-NER Pre-Incision Complex;R-MMU-6781827 Transcription-Coupled Nucleotide Excision Repair (TC-NER);R-MMU-5696398 Nucleotide Excision Repair;R-MMU-9012999 RHO GTPase cycle;R-MMU-5696399 Global Genome Nucleotide Excision Repair (GG-NER);R-MMU-9013422 RHOBTB1 GTPase cyc…	-
O88545	Cops6	COP9 signalosome complex subunit 6	26893	2090.04	2090.04	2090.04	26154.2	32246.6	24231	GO:0000338;GO:0005515;GO:0005634;GO:0005654;GO:0005737;GO:0008180;GO:0008237;GO:0070122	GO:0000338	GO:0005634;GO:0005654;GO:0005737;GO:0008180	GO:0005515;GO:0008237;GO:0070122	-	R-MMU-8856828 Clathrin-mediated endocytosis;R-MMU-8951664 Neddylation;R-MMU-6781823 Formation of TC-NER Pre-Incision Complex;R-MMU-6781827 Transcription-Coupled Nucleotide Excision Repair (TC-NER);R-MMU-5696398 Nucleotide Excision Repair;R-MMU-5696399 Global Genome Nucleotide Excision Repair (GG-NER);R-MMU-8856825 Cargo recognition for clathrin-mediated endocytosis;R-MMU-5696394 DNA Damage Recogn…	-
O88561	Slc27a3	Long-chain fatty acid transport protein 3	26568	2090.04	2090.04	2090.04	48061.9	35221.8	39629.8	GO:0000166;GO:0001676;GO:0004321;GO:0004467;GO:0005324;GO:0005524;GO:0005739;GO:0005759;GO:0005783;GO:0006629;GO:0006631;GO:0006637;GO:0016020;GO:0016021;GO:0016874;GO:0031957;GO:0047676	GO:0001676;GO:0006629;GO:0006631;GO:0006637	GO:0005739;GO:0005759;GO:0005783;GO:0016020;GO:0016021	GO:0000166;GO:0004321;GO:0004467;GO:0005324;GO:0005524;GO:0016874;GO:0031957;GO:0047676	mmu04931 Insulin resistance	-	-
O88569	Hnrnpa2b1	Heterogeneous nuclear ribonucleoproteins A2/B1	53379	275939	316149	382511	1.97876e+06	1.2944e+06	1.2565e+06	GO:0000122;GO:0000398;GO:0000781;GO:0000785;GO:0001069;GO:0003676;GO:0003723;GO:0003730;GO:0005576;GO:0005634;GO:0005654;GO:0005681;GO:0005737;GO:0006397;GO:0006406;GO:0008380;GO:0015030;GO:0016233;GO:0016363;GO:0031053;GO:0035198;GO:0042802;GO:0043005;GO:0043025;GO:0043047;GO:0043204;GO:0044806;GO:0048025;GO:0050658;GO:0051028;GO:0070062;GO:0070182;GO:0071013;GO:0071598;GO:0097157;GO:0098505;GO:…	GO:0000122;GO:0000398;GO:0006397;GO:0006406;GO:0008380;GO:0016233;GO:0031053;GO:0044806;GO:0048025;GO:0050658;GO:0051028;GO:1904358;GO:1905663;GO:1990428	GO:0000781;GO:0000785;GO:0005576;GO:0005634;GO:0005654;GO:0005681;GO:0005737;GO:0015030;GO:0016363;GO:0043005;GO:0043025;GO:0043204;GO:0070062;GO:0071013;GO:0071598;GO:1990904	GO:0001069;GO:0003676;GO:0003723;GO:0003730;GO:0035198;GO:0042802;GO:0043047;GO:0070182;GO:0097157;GO:0098505;GO:1990247;GO:1990715	mmu05014 Amyotrophic lateral sclerosis	R-MMU-72163 mRNA Splicing - Major Pathway;R-MMU-72172 mRNA Splicing;R-MMU-72203 Processing of Capped Intron-Containing Pre-mRNA	WP310 mRNA processing
O88597	Becn1	Beclin-1	56208	99041.5	59266.2	49432.9	15024.2	17434.9	35616.2	GO:0000045;GO:0000407;GO:0000422;GO:0000423;GO:0001525;GO:0005515;GO:0005634;GO:0005737;GO:0005739;GO:0005768;GO:0005776;GO:0005783;GO:0005794;GO:0005802;GO:0005856;GO:0006468;GO:0006897;GO:0006914;GO:0006915;GO:0006995;GO:0007040;GO:0007049;GO:0007080;GO:0008285;GO:0010506;GO:0010507;GO:0010508;GO:0010613;GO:0016020;GO:0016236;GO:0016241;GO:0019898;GO:0019901;GO:0030425;GO:0031410;GO:0031625;GO:…	GO:0000045;GO:0000422;GO:0000423;GO:0001525;GO:0006468;GO:0006897;GO:0006914;GO:0006915;GO:0006995;GO:0007040;GO:0007049;GO:0007080;GO:0008285;GO:0010506;GO:0010507;GO:0010508;GO:0010613;GO:0016236;GO:0016241;GO:0032465;GO:0032801;GO:0036092;GO:0042149;GO:0043066;GO:0043652;GO:0045022;GO:0045324;GO:0048666;GO:0050435;GO:0050790;GO:0051301;GO:0051607;GO:0051707;GO:0060548;GO:0097352;GO:0098780;GO:…	GO:0000407;GO:0005634;GO:0005737;GO:0005739;GO:0005768;GO:0005776;GO:0005783;GO:0005794;GO:0005802;GO:0005856;GO:0016020;GO:0019898;GO:0030425;GO:0031410;GO:0032991;GO:0034271;GO:0034272;GO:0035032;GO:0045335	GO:0005515;GO:0019901;GO:0031625;GO:0042802;GO:0043548;GO:0051020	mmu05016 Huntington disease;mmu05014 Amyotrophic lateral sclerosis;mmu05022 Pathways of neurodegeneration - multiple diseases;mmu05010 Alzheimer disease;mmu05017 Spinocerebellar ataxia;mmu04140 Autophagy - animal;mmu04136 Autophagy - other;mmu04371 Apelin signaling pathway;mmu04137 Mitophagy - animal;mmu04215 Apoptosis - multiple species;mmu05167 Kaposi sarcoma-associated herpesvirus infection	R-MMU-1632852 Macroautophagy;R-MMU-9612973 Autophagy;R-MMU-5689880 Ub-specific processing proteases;R-MMU-5688426 Deubiquitination	-
O88622	Parg	Poly(ADP-ribose) glycohydrolase	26430	2090.04	2090.04	2090.04	15350.3	87469.7	77830.6	GO:0000785;GO:0003682;GO:0004649;GO:0005634;GO:0005654;GO:0005737;GO:0005829;GO:0005975;GO:0006282;GO:0006974;GO:0009225;GO:0016045;GO:0016787;GO:0031056;GO:0043231;GO:0045739;GO:0047658;GO:1990966	GO:0005975;GO:0006282;GO:0006974;GO:0009225;GO:0016045;GO:0031056;GO:0045739;GO:1990966	GO:0000785;GO:0005634;GO:0005654;GO:0005737;GO:0005829;GO:0043231	GO:0003682;GO:0004649;GO:0016787;GO:0047658	-	-	-
O88665	Brd7	Bromodomain-containing protein 7	26992	2090.04	2090.04	2090.04	69962.2	97364.1	93828.6	GO:0000976;GO:0002039;GO:0003713;GO:0003714;GO:0005515;GO:0005634;GO:0005654;GO:0005829;GO:0006357;GO:0007049;GO:0008134;GO:0008285;GO:0016055;GO:0035066;GO:0042393;GO:0045892;GO:0045893;GO:0070577;GO:0070603;GO:2000134	GO:0006357;GO:0007049;GO:0008285;GO:0016055;GO:0035066;GO:0045892;GO:0045893;GO:2000134	GO:0005634;GO:0005654;GO:0005829;GO:0070603	GO:0000976;GO:0002039;GO:0003713;GO:0003714;GO:0005515;GO:0008134;GO:0042393;GO:0070577	mmu05225 Hepatocellular carcinoma	R-MMU-3700989 Transcriptional Regulation by TP53;R-MMU-6804758 Regulation of TP53 Activity through Acetylation;R-MMU-5633007 Regulation of TP53 Activity	WP539 Wnt signaling pathway (NetPath)
O88685	Psmc3	26S proteasome regulatory subunit 6A	19182	1726455	2.23875e+06	1.5764e+06	415081	462760	430972	GO:0000166;GO:0000502;GO:0000932;GO:0001824;GO:0005524;GO:0005634;GO:0005737;GO:0008540;GO:0016887;GO:0022624;GO:0030163;GO:0036402;GO:0042802;GO:0043161;GO:0043921;GO:0045944;GO:0048471	GO:0001824;GO:0030163;GO:0043161;GO:0043921;GO:0045944	GO:0000502;GO:0000932;GO:0005634;GO:0005737;GO:0008540;GO:0022624;GO:0048471	GO:0000166;GO:0005524;GO:0016887;GO:0036402;GO:0042802	mmu05016 Huntington disease;mmu03050 Proteasome;mmu05014 Amyotrophic lateral sclerosis;mmu05020 Prion disease;mmu05022 Pathways of neurodegeneration - multiple diseases;mmu05012 Parkinson disease;mmu05010 Alzheimer disease;mmu05017 Spinocerebellar ataxia;mmu05169 Epstein-Barr virus infection	R-MMU-2262752 Cellular responses to stress;R-MMU-450531 Regulation of mRNA stability by proteins that bind AU-rich elements;R-MMU-8953897 Cellular responses to stimuli;R-MMU-450408 AUF1 (hnRNP D0) binds and destabilizes mRNA;R-MMU-8852276 The role of GTSE1 in G2/M progression after G2 checkpoint;R-MMU-1236978 Cross-presentation of soluble exogenous antigens (endosomes);R-MMU-69275 G2/M Transition…	WP519 Proteasome degradation;WP246 TNF-alpha NF-kB signaling pathway
O88735	Map7	Ensconsin	17761	2090.04	2090.04	2090.04	193566	189909	126748	GO:0000226;GO:0000902;GO:0001578;GO:0005102;GO:0005515;GO:0005737;GO:0005829;GO:0005856;GO:0005874;GO:0005886;GO:0006687;GO:0006970;GO:0006997;GO:0007281;GO:0007283;GO:0008283;GO:0009566;GO:0015630;GO:0016020;GO:0030424;GO:0032526;GO:0033327;GO:0035265;GO:0048872;GO:0060009;GO:0072659	GO:0000226;GO:0000902;GO:0001578;GO:0006687;GO:0006970;GO:0006997;GO:0007281;GO:0007283;GO:0008283;GO:0009566;GO:0032526;GO:0033327;GO:0035265;GO:0048872;GO:0060009;GO:0072659	GO:0005737;GO:0005829;GO:0005856;GO:0005874;GO:0005886;GO:0015630;GO:0016020;GO:0030424	GO:0005102;GO:0005515	-	-	-
O88736	Hsd17b7	3-keto-steroid reductase/17-beta-hydroxysteroid dehydrogenase 7	15490	56123.8	60980.8	49085.3	185356	206807	204770	GO:0000253;GO:0004303;GO:0005148;GO:0005783;GO:0005789;GO:0006629;GO:0006694;GO:0006695;GO:0006703;GO:0007399;GO:0007420;GO:0008209;GO:0016020;GO:0016021;GO:0016125;GO:0016491;GO:0030154;GO:0047024;GO:0048568;GO:0048706;GO:0102176	GO:0006629;GO:0006694;GO:0006695;GO:0006703;GO:0007399;GO:0007420;GO:0008209;GO:0016125;GO:0030154;GO:0048568;GO:0048706	GO:0005783;GO:0005789;GO:0016020;GO:0016021	GO:0000253;GO:0004303;GO:0005148;GO:0016491;GO:0047024;GO:0102176	mmu00100 Steroid biosynthesis;mmu04913 Ovarian steroidogenesis;mmu00140 Steroid hormone biosynthesis	R-MMU-191273 Cholesterol biosynthesis;R-MMU-8957322 Metabolism of steroids	WP4346 Cholesterol metabolism with Bloch and Kandutsch-Russell pathways;WP55 Steroid biosynthesis
O88738	Birc6	Baculoviral IAP repeat-containing protein 6	12211	279703	259963	253352	289744	254006	234872	GO:0000922;GO:0001890;GO:0004842;GO:0004869;GO:0005515;GO:0005634;GO:0005737;GO:0005768;GO:0005794;GO:0005802;GO:0005815;GO:0005856;GO:0006915;GO:0007049;GO:0008284;GO:0010466;GO:0016020;GO:0016567;GO:0016740;GO:0030414;GO:0030496;GO:0032465;GO:0042127;GO:0043066;GO:0051301;GO:0060711;GO:0060712;GO:0061631;GO:2001237	GO:0001890;GO:0006915;GO:0007049;GO:0008284;GO:0010466;GO:0016567;GO:0032465;GO:0042127;GO:0043066;GO:0051301;GO:0060711;GO:0060712;GO:2001237	GO:0000922;GO:0005634;GO:0005737;GO:0005768;GO:0005794;GO:0005802;GO:0005815;GO:0005856;GO:0016020;GO:0030496	GO:0004842;GO:0004869;GO:0005515;GO:0016740;GO:0030414;GO:0061631	mmu04120 Ubiquitin mediated proteolysis;mmu04215 Apoptosis - multiple species	-	-
O88746	Tom1	Target of Myb protein 1	21968	2090.04	2090.04	2090.04	40140.9	66240.6	22347.4	GO:0005515;GO:0005737;GO:0005768;GO:0005769;GO:0005829;GO:0006886;GO:0007165;GO:0015031;GO:0016020;GO:0030276	GO:0006886;GO:0007165;GO:0015031	GO:0005737;GO:0005768;GO:0005769;GO:0005829;GO:0016020	GO:0005515;GO:0030276	-	-	-
O88783	F5	Coagulation factor V	14067	2090.04	2090.04	2090.04	55816.2	77982.4	50506.9	GO:0005507;GO:0005576;GO:0005615;GO:0006508;GO:0007596;GO:0007599;GO:0008015;GO:0031091;GO:0031638;GO:0046872	GO:0006508;GO:0007596;GO:0007599;GO:0008015;GO:0031638	GO:0005576;GO:0005615;GO:0031091	GO:0005507;GO:0046872	mmu04610 Complement and coagulation cascades	R-MMU-199977 ER to Golgi Anterograde Transport;R-MMU-948021 Transport to the Golgi and subsequent modification;R-MMU-446203 Asparagine N-linked glycosylation;R-MMU-204005 COPII-mediated vesicle transport;R-MMU-76005 Response to elevated platelet cytosolic Ca2+;R-MMU-114608 Platelet degranulation ;R-MMU-76002 Platelet activation, signaling and aggregation;R-MMU-109582 Hemostasis;R-MMU-5694530 Carg…	WP460 Blood clotting cascade
O88792	F11r	Junctional adhesion molecule A	16456	76407.2	77016.8	62562.9	309140	254916	274563	GO:0001817;GO:0005178;GO:0005515;GO:0005886;GO:0005911;GO:0005923;GO:0007155;GO:0007159;GO:0008360;GO:0016020;GO:0016021;GO:0030054;GO:0030165;GO:0030855;GO:0031032;GO:0031410;GO:0032956;GO:0032991;GO:0034260;GO:0035025;GO:0035683;GO:0036057;GO:0042803;GO:0043547;GO:0045777;GO:0050892;GO:0051493;GO:0051497;GO:0070160;GO:0071260;GO:0072659;GO:0090557;GO:0090559;GO:0098609;GO:1901731;GO:1902396;GO:…	GO:0001817;GO:0007155;GO:0007159;GO:0008360;GO:0030855;GO:0031032;GO:0032956;GO:0034260;GO:0035025;GO:0035683;GO:0043547;GO:0045777;GO:0050892;GO:0051493;GO:0051497;GO:0071260;GO:0072659;GO:0090557;GO:0090559;GO:0098609;GO:1901731;GO:1902396;GO:1903142;GO:2000249;GO:2000810	GO:0005886;GO:0005911;GO:0005923;GO:0016020;GO:0016021;GO:0030054;GO:0031410;GO:0032991;GO:0036057;GO:0070160	GO:0005178;GO:0005515;GO:0030165;GO:0042803	mmu04530 Tight junction;mmu04670 Leukocyte transendothelial migration;mmu04514 Cell adhesion molecules	R-MMU-109582 Hemostasis;R-MMU-216083 Integrin cell surface interactions;R-MMU-446728 Cell junction organization;R-MMU-1500931 Cell-Cell communication;R-MMU-202733 Cell surface interactions at the vascular wall;R-MMU-170834 Signaling by TGF-beta Receptor Complex;R-MMU-2173791 TGF-beta receptor signaling in EMT (epithelial to mesenchymal transition);R-MMU-421270 Cell-cell junction organization;R-MM…	-
O88844	Idh1	Isocitrate dehydrogenase [NADP] cytoplasmic	15926	451511	461183	459564	2454451	2389225	2.33438e+06	GO:0000287;GO:0004448;GO:0004450;GO:0005737;GO:0005739;GO:0005777;GO:0005829;GO:0006097;GO:0006099;GO:0006102;GO:0006103;GO:0006739;GO:0006749;GO:0006979;GO:0014070;GO:0016491;GO:0016616;GO:0042802;GO:0042803;GO:0046872;GO:0048545;GO:0050661;GO:0051287;GO:0060696;GO:0071071	GO:0006097;GO:0006099;GO:0006102;GO:0006103;GO:0006739;GO:0006749;GO:0006979;GO:0014070;GO:0048545;GO:0060696;GO:0071071	GO:0005737;GO:0005739;GO:0005777;GO:0005829	GO:0000287;GO:0004448;GO:0004450;GO:0016491;GO:0016616;GO:0042802;GO:0042803;GO:0046872;GO:0050661;GO:0051287	mmu01200 Carbon metabolism;mmu01230 Biosynthesis of amino acids;mmu00480 Glutathione metabolism;mmu00020 Citrate cycle (TCA cycle);mmu05230 Central carbon metabolism in cancer;mmu01210 2-Oxocarboxylic acid metabolism;mmu04146 Peroxisome	R-MMU-196854 Metabolism of vitamins and cofactors;R-MMU-8978934 Metabolism of cofactors;R-MMU-9609507 Protein localization;R-MMU-9033241 Peroxisomal protein import	WP4466 Oxidative stress and redox pathway;WP662 Amino acid metabolism;WP730 Glutathione and one-carbon metabolism;WP164 Glutathione metabolism
O88947	F10	Coagulation factor X	14058	2090.04	2090.04	2090.04	66462.2	68917.5	71553.2	GO:0004252;GO:0005509;GO:0005543;GO:0005576;GO:0005615;GO:0005783;GO:0006508;GO:0007596;GO:0007599;GO:0008233;GO:0008236;GO:0016020;GO:0016787;GO:0031638;GO:0043231;GO:0051897;GO:1905370	GO:0006508;GO:0007596;GO:0007599;GO:0031638;GO:0051897	GO:0005576;GO:0005615;GO:0005783;GO:0016020;GO:0043231;GO:1905370	GO:0004252;GO:0005509;GO:0005543;GO:0008233;GO:0008236;GO:0016787	mmu04610 Complement and coagulation cascades	R-MMU-109582 Hemostasis;R-MMU-140875 Common Pathway of Fibrin Clot Formation;R-MMU-140877 Formation of Fibrin Clot (Clotting Cascade);R-MMU-140837 Intrinsic Pathway of Fibrin Clot Formation;R-MMU-159782 Removal of aminoterminal propeptides from gamma-carboxylated proteins;R-MMU-159854 Gamma-carboxylation, transport, and amino-terminal cleavage of proteins;R-MMU-163841 Gamma carboxylation, hypusin…	WP460 Blood clotting cascade
O88958	Gnpda1	Glucosamine-6-phosphate isomerase 1	26384	80992.2	82149.5	109437	376650	484243	401040	GO:0004342;GO:0005737;GO:0005975;GO:0006002;GO:0006041;GO:0006043;GO:0006044;GO:0006046;GO:0006091;GO:0007340;GO:0016787;GO:0019262;GO:0042802;GO:0046370	GO:0005975;GO:0006002;GO:0006041;GO:0006043;GO:0006044;GO:0006046;GO:0006091;GO:0007340;GO:0019262;GO:0046370	GO:0005737	GO:0004342;GO:0016787;GO:0042802	mmu00520 Amino sugar and nucleotide sugar metabolism	R-MMU-70326 Glucose metabolism;R-MMU-70171 Glycolysis;R-MMU-71387 Metabolism of carbohydrates	-
O88983	Stx8	Syntaxin-8	55943	2090.04	2090.04	2090.04	92920.9	86711.8	107003	GO:0000149;GO:0005484;GO:0005515;GO:0005765;GO:0005768;GO:0005769;GO:0005770;GO:0005802;GO:0006886;GO:0006906;GO:0008333;GO:0012505;GO:0016020;GO:0016021;GO:0016192;GO:0019869;GO:0019905;GO:0031201;GO:0031625;GO:0031902;GO:0031982;GO:0045022;GO:0045335;GO:0048278;GO:0048471;GO:0055037;GO:0071346;GO:1903076	GO:0006886;GO:0006906;GO:0008333;GO:0016192;GO:0045022;GO:0048278;GO:0071346;GO:1903076	GO:0005765;GO:0005768;GO:0005769;GO:0005770;GO:0005802;GO:0012505;GO:0016020;GO:0016021;GO:0031201;GO:0031902;GO:0031982;GO:0045335;GO:0048471;GO:0055037	GO:0000149;GO:0005484;GO:0005515;GO:0019869;GO:0019905;GO:0031625	mmu04130 SNARE interactions in vesicular transport	-	-
O88987	Akap3	A-kinase anchor protein 3	11642	89332.1	46880.1	161930	32993.1	18175.9	23362.8	GO:0001669;GO:0001835;GO:0005515;GO:0005737;GO:0006928;GO:0007178;GO:0008104;GO:0031410;GO:0031514;GO:0035686;GO:0051018;GO:0097225;GO:0097228	GO:0001835;GO:0006928;GO:0007178;GO:0008104	GO:0001669;GO:0005737;GO:0031410;GO:0031514;GO:0035686;GO:0097225;GO:0097228	GO:0005515;GO:0051018	-	-	WP232 G protein signaling pathways
O89020	Afm	Afamin	280662	2090.04	2090.04	2090.04	5562.93	26326.5	2090.04	GO:0005504;GO:0005576;GO:0005615;GO:0005737;GO:0006810;GO:0008270;GO:0008431;GO:0015031;GO:0050821;GO:0051180;GO:0071693	GO:0006810;GO:0015031;GO:0050821;GO:0051180;GO:0071693	GO:0005576;GO:0005615;GO:0005737	GO:0005504;GO:0008270;GO:0008431	-	-	-
O89050	Mkln1	Muskelin	27418	2090.04	2090.04	2090.04	27700.1	48417.2	48146.9	GO:0000151;GO:0001726;GO:0002090;GO:0005515;GO:0005634;GO:0005654;GO:0005737;GO:0005829;GO:0005938;GO:0007160;GO:0008360;GO:0030054;GO:0031532;GO:0042802;GO:0042803;GO:0042995;GO:0045202	GO:0002090;GO:0007160;GO:0008360;GO:0031532	GO:0000151;GO:0001726;GO:0005634;GO:0005654;GO:0005737;GO:0005829;GO:0005938;GO:0030054;GO:0042995;GO:0045202	GO:0005515;GO:0042802;GO:0042803	-	-	-
O89051	Itm2b	Integral membrane protein 2B	16432	195854	139287	116873	81934	67624.3	47401.8	GO:0001540;GO:0005515;GO:0005524;GO:0005576;GO:0005615;GO:0005768;GO:0005794;GO:0005886;GO:0016020;GO:0016021;GO:0030660;GO:0031301;GO:0042985;GO:0043231;GO:0097192	GO:0042985;GO:0097192	GO:0005576;GO:0005615;GO:0005768;GO:0005794;GO:0005886;GO:0016020;GO:0016021;GO:0030660;GO:0031301;GO:0043231	GO:0001540;GO:0005515;GO:0005524	-	-	WP450 IL-2 signaling pathway
O89053	Coro1a	Coronin-1A	12721	2090.04	2090.04	2090.04	62651.8	56782.9	59929.4	GO:0001772;GO:0001845;GO:0001891;GO:0003779;GO:0003785;GO:0005515;GO:0005737;GO:0005769;GO:0005856;GO:0005884;GO:0005886;GO:0005911;GO:0006816;GO:0006909;GO:0007015;GO:0008022;GO:0008064;GO:0008092;GO:0008360;GO:0015629;GO:0016020;GO:0016477;GO:0030027;GO:0030036;GO:0030335;GO:0030424;GO:0030595;GO:0030833;GO:0030864;GO:0031252;GO:0031339;GO:0031410;GO:0031589;GO:0032036;GO:0032426;GO:0032796;GO:…	GO:0001845;GO:0006816;GO:0006909;GO:0007015;GO:0008064;GO:0008360;GO:0016477;GO:0030036;GO:0030335;GO:0030595;GO:0030833;GO:0031339;GO:0031589;GO:0032796;GO:0032956;GO:0034097;GO:0038180;GO:0042102;GO:0043029;GO:0043320;GO:0043524;GO:0048873;GO:0050870;GO:0050918;GO:0051126;GO:0051279;GO:0061502;GO:0071353	GO:0001772;GO:0001891;GO:0005737;GO:0005769;GO:0005856;GO:0005884;GO:0005886;GO:0005911;GO:0015629;GO:0016020;GO:0030027;GO:0030424;GO:0030864;GO:0031252;GO:0031410;GO:0032426;GO:0032991;GO:0045202;GO:0045335;GO:0098978	GO:0003779;GO:0003785;GO:0005515;GO:0008022;GO:0008092;GO:0032036;GO:0042802;GO:0042803;GO:0043548;GO:0051015	mmu04145 Phagosome;mmu05152 Tuberculosis	-	-
O89079	Cope	Coatomer subunit epsilon	59042	179114	219411	272272	293350	403631	136854	GO:0005198;GO:0005515;GO:0005654;GO:0005794;GO:0006888;GO:0006890;GO:0006891;GO:0015031;GO:0016020;GO:0016192;GO:0030126;GO:0030137;GO:0031410;GO:0099612	GO:0006888;GO:0006890;GO:0006891;GO:0015031;GO:0016192;GO:0099612	GO:0005654;GO:0005794;GO:0016020;GO:0030126;GO:0030137;GO:0031410	GO:0005198;GO:0005515	-	R-MMU-199977 ER to Golgi Anterograde Transport;R-MMU-6807878 COPI-mediated anterograde transport;R-MMU-6811442 Intra-Golgi and retrograde Golgi-to-ER traffic;R-MMU-8856688 Golgi-to-ER retrograde transport;R-MMU-948021 Transport to the Golgi and subsequent modification;R-MMU-446203 Asparagine N-linked glycosylation;R-MMU-6811434 COPI-dependent Golgi-to-ER retrograde traffic	-
O89086	Rbm3	RNA-binding protein 3	19652	2090.04	2090.04	2090.04	97256.6	95030.3	99797.5	GO:0003676;GO:0003723;GO:0005634;GO:0005654;GO:0005681;GO:0005737;GO:0006412;GO:0006417;GO:0009409;GO:0030425;GO:0035196;GO:0042995;GO:0043023;GO:0045727;GO:0048026	GO:0006412;GO:0006417;GO:0009409;GO:0035196;GO:0045727;GO:0048026	GO:0005634;GO:0005654;GO:0005681;GO:0005737;GO:0030425;GO:0042995	GO:0003676;GO:0003723;GO:0043023	-	-	WP310 mRNA processing
O89112	Lancl1	Glutathione S-transferase LANCL1	14768	2090.04	2090.04	68847.7	364610	371338	366835	GO:0004364;GO:0005737;GO:0005886;GO:0005975;GO:0008270;GO:0016020;GO:0016740;GO:0017124;GO:0043295;GO:0043523;GO:0046872;GO:0050750;GO:1903203	GO:0005975;GO:0043523;GO:1903203	GO:0005737;GO:0005886;GO:0016020	GO:0004364;GO:0008270;GO:0016740;GO:0017124;GO:0043295;GO:0046872;GO:0050750	mmu00480 Glutathione metabolism	-	-
O89116	Vti1a	Vesicle transport through interaction with t-SNAREs homolog 1A	53611	2090.04	2090.04	2090.04	73914.6	82858.2	46811.2	GO:0000149;GO:0005484;GO:0005776;GO:0005789;GO:0005794;GO:0006886;GO:0006888;GO:0006891;GO:0006896;GO:0006906;GO:0006914;GO:0008021;GO:0012507;GO:0015031;GO:0016020;GO:0016021;GO:0016189;GO:0016192;GO:0016236;GO:0030136;GO:0031201;GO:0031902;GO:0042147;GO:0043025;GO:0043231;GO:0044306;GO:0048280;GO:0048471;GO:0050882;GO:0090161	GO:0006886;GO:0006888;GO:0006891;GO:0006896;GO:0006906;GO:0006914;GO:0015031;GO:0016189;GO:0016192;GO:0016236;GO:0042147;GO:0048280;GO:0050882;GO:0090161	GO:0005776;GO:0005789;GO:0005794;GO:0008021;GO:0012507;GO:0016020;GO:0016021;GO:0030136;GO:0031201;GO:0031902;GO:0043025;GO:0043231;GO:0044306;GO:0048471	GO:0000149;GO:0005484	mmu04130 SNARE interactions in vesicular transport	R-MMU-6811442 Intra-Golgi and retrograde Golgi-to-ER traffic;R-MMU-6811440 Retrograde transport at the Trans-Golgi-Network;R-MMU-6811438 Intra-Golgi traffic	-
P00342	Ldhc	L-lactate dehydrogenase C chain	16833	909417	724590	736707	4600855	4908033	4.17458e+06	GO:0003824;GO:0004459;GO:0005515;GO:0005737;GO:0005929;GO:0005975;GO:0006090;GO:0006754;GO:0016491;GO:0016616;GO:0019244;GO:0019516;GO:0019752;GO:0030317;GO:0031514	GO:0005975;GO:0006090;GO:0006754;GO:0019244;GO:0019516;GO:0019752;GO:0030317	GO:0005737;GO:0005929;GO:0031514	GO:0003824;GO:0004459;GO:0005515;GO:0016491;GO:0016616	mmu00010 Glycolysis / Gluconeogenesis;mmu00620 Pyruvate metabolism;mmu00270 Cysteine and methionine metabolism;mmu05230 Central carbon metabolism in cancer;mmu04922 Glucagon signaling pathway;mmu00640 Propanoate metabolism;mmu04066 HIF-1 signaling pathway	R-MMU-71406 Pyruvate metabolism and Citric Acid (TCA) cycle;R-MMU-70268 Pyruvate metabolism;R-MMU-1428517 The citric acid (TCA) cycle and respiratory electron transport	WP157 Glycolysis and gluconeogenesis
P00493	Hprt	Hypoxanthine-guanine phosphoribosyltransferase	15452	40288.7	53888.8	56859.1	61093.6	71175.7	75563.6	GO:0000166;GO:0000287;GO:0001913;GO:0001975;GO:0004422;GO:0005737;GO:0005829;GO:0006164;GO:0006166;GO:0006178;GO:0007625;GO:0007626;GO:0009116;GO:0016740;GO:0016757;GO:0021756;GO:0021895;GO:0021954;GO:0032263;GO:0032264;GO:0042417;GO:0042802;GO:0043103;GO:0044209;GO:0045964;GO:0046038;GO:0046040;GO:0046083;GO:0046100;GO:0046651;GO:0046872;GO:0048813;GO:0051289;GO:0052657	GO:0001913;GO:0001975;GO:0006164;GO:0006166;GO:0006178;GO:0007625;GO:0007626;GO:0009116;GO:0021756;GO:0021895;GO:0021954;GO:0032263;GO:0032264;GO:0042417;GO:0043103;GO:0044209;GO:0045964;GO:0046038;GO:0046040;GO:0046083;GO:0046100;GO:0046651;GO:0048813;GO:0051289	GO:0005737;GO:0005829	GO:0000166;GO:0000287;GO:0004422;GO:0016740;GO:0016757;GO:0042802;GO:0046872;GO:0052657	mmu01232 Nucleotide metabolism;mmu00230 Purine metabolism;mmu00983 Drug metabolism - other enzymes	R-MMU-15869 Metabolism of nucleotides;R-MMU-74217 Purine salvage;R-MMU-9748787 Azathioprine ADME;R-MMU-8956321 Nucleotide salvage;R-MMU-9748784 Drug ADME	WP2185 Purine metabolism;WP87 Nucleotide metabolism
P00920	Car2	Carbonic anhydrase 2	12349	150153	2090.04	31490	116870	120684	108548	GO:0002009;GO:0004064;GO:0004089;GO:0005615;GO:0005737;GO:0005829;GO:0005886;GO:0005902;GO:0006730;GO:0006885;GO:0008270;GO:0015670;GO:0016020;GO:0016323;GO:0016829;GO:0016836;GO:0030424;GO:0032230;GO:0032849;GO:0038166;GO:0043209;GO:0044070;GO:0045177;GO:0045672;GO:0045780;GO:0046872;GO:0046903;GO:0051453;GO:2001150;GO:2001225	GO:0002009;GO:0006730;GO:0006885;GO:0015670;GO:0032230;GO:0032849;GO:0038166;GO:0044070;GO:0045672;GO:0045780;GO:0046903;GO:0051453;GO:2001150;GO:2001225	GO:0005615;GO:0005737;GO:0005829;GO:0005886;GO:0005902;GO:0016020;GO:0016323;GO:0030424;GO:0043209;GO:0045177	GO:0004064;GO:0004089;GO:0008270;GO:0016829;GO:0016836;GO:0046872	mmu04966 Collecting duct acid secretion;mmu04964 Proximal tubule bicarbonate reclamation;mmu04971 Gastric acid secretion;mmu04972 Pancreatic secretion;mmu00910 Nitrogen metabolism;mmu04976 Bile secretion	R-MMU-1237044 Erythrocytes take up carbon dioxide and release oxygen;R-MMU-1480926 O2/CO2 exchange in erythrocytes;R-MMU-1475029 Reversible hydration of carbon dioxide	-
P01027	C3	Complement C3	12266	5.3042e+06	6173934	5847036	4.18501e+06	3.85319e+06	3.80014e+06	GO:0001798;GO:0001934;GO:0001970;GO:0002376;GO:0004866;GO:0005515;GO:0005576;GO:0005615;GO:0005886;GO:0006508;GO:0006629;GO:0006631;GO:0006954;GO:0006956;GO:0006957;GO:0006958;GO:0007596;GO:0008228;GO:0008289;GO:0009617;GO:0009986;GO:0010575;GO:0010828;GO:0010866;GO:0010884;GO:0016322;GO:0030449;GO:0030451;GO:0031715;GO:0032991;GO:0035846;GO:0035886;GO:0045087;GO:0045745;GO:0045766;GO:0048260;GO:…	GO:0001798;GO:0001934;GO:0001970;GO:0002376;GO:0006508;GO:0006629;GO:0006631;GO:0006954;GO:0006956;GO:0006957;GO:0006958;GO:0007596;GO:0008228;GO:0009617;GO:0010575;GO:0010828;GO:0010866;GO:0010884;GO:0016322;GO:0030449;GO:0030451;GO:0035846;GO:0035886;GO:0045087;GO:0045745;GO:0045766;GO:0048260;GO:0048639;GO:0050766;GO:0060041;GO:0060100;GO:0070374;GO:0097242;GO:0097278;GO:0150062;GO:0150064;GO:…	GO:0005576;GO:0005615;GO:0005886;GO:0009986;GO:0032991;GO:1905370	GO:0004866;GO:0005515;GO:0008289;GO:0031715	mmu05171 Coronavirus disease - COVID-19;mmu04610 Complement and coagulation cascades;mmu04145 Phagosome;mmu05133 Pertussis;mmu05134 Legionellosis;mmu05152 Tuberculosis;mmu05142 Chagas disease;mmu05203 Viral carcinogenesis;mmu04613 Neutrophil extracellular trap formation;mmu05150 Staphylococcus aureus infection;mmu05140 Leishmaniasis;mmu04936 Alcoholic liver disease;mmu05322 Systemic lupus erythem…	R-MMU-166658 Complement cascade;R-MMU-977606 Regulation of Complement cascade;R-MMU-166663 Initial triggering of complement;R-MMU-8957275 Post-translational protein phosphorylation;R-MMU-381426 Regulation of Insulin-like Growth Factor (IGF) transport and uptake by Insulin-like Growth Factor Binding Proteins (IGFBPs);R-MMU-198933 Immunoregulatory interactions between a Lymphoid and a non-Lymphoid …	WP200 Complement activation, classical pathway;WP3625 Tyrobp causal network in microglia
P01029	C4b	Complement C4-B	12268	463873	707829	697883	783617	801386	818565	GO:0001848;GO:0001849;GO:0005576;GO:0005601;GO:0005615;GO:0006956;GO:0016064;GO:0030246;GO:0030424;GO:0030425;GO:0043025;GO:0045202;GO:0106139	GO:0006956;GO:0016064	GO:0005576;GO:0005601;GO:0005615;GO:0030424;GO:0030425;GO:0043025;GO:0045202;GO:0106139	GO:0001848;GO:0001849;GO:0030246	mmu05171 Coronavirus disease - COVID-19;mmu04610 Complement and coagulation cascades;mmu05133 Pertussis;mmu05150 Staphylococcus aureus infection;mmu04936 Alcoholic liver disease;mmu05322 Systemic lupus erythematosus	R-MMU-166658 Complement cascade;R-MMU-977606 Regulation of Complement cascade;R-MMU-166663 Initial triggering of complement;R-MMU-8957275 Post-translational protein phosphorylation;R-MMU-381426 Regulation of Insulin-like Growth Factor (IGF) transport and uptake by Insulin-like Growth Factor Binding Proteins (IGFBPs)	WP200 Complement activation, classical pathway;WP1496 Oxidative damage response;WP1266 SIDS susceptibility pathways
P01592	Jchain	Immunoglobulin J chain	16069	1.36501e+06	1.66105e+06	1.61109e+06	1.83195e+06	1.86069e+06	1.61874e+06	GO:0002250;GO:0003094;GO:0003697;GO:0003823;GO:0005576;GO:0005615;GO:0006959;GO:0019731;GO:0019862;GO:0030674;GO:0031210;GO:0034987;GO:0042803;GO:0042834;GO:0045087;GO:0060267;GO:0065003;GO:0071748;GO:0071750;GO:0071751;GO:0071752;GO:0071756	GO:0002250;GO:0003094;GO:0006959;GO:0019731;GO:0045087;GO:0060267;GO:0065003	GO:0005576;GO:0005615;GO:0071748;GO:0071750;GO:0071751;GO:0071752;GO:0071756	GO:0003697;GO:0003823;GO:0019862;GO:0030674;GO:0031210;GO:0034987;GO:0042803;GO:0042834	-	R-MMU-109582 Hemostasis;R-MMU-2173782 Binding and Uptake of Ligands by Scavenger Receptors;R-MMU-2168880 Scavenging of heme from plasma;R-MMU-202733 Cell surface interactions at the vascular wall	-
P01639	Igkv9-120	Immunoglobulin kappa chain variable 9-120	434025	73243.8	149510	106888	228450	293576	201115	GO:0002377;GO:0005615;GO:0006955	GO:0002377;GO:0006955	GO:0005615	-	-	-	-
P01643		Ig kappa chain V-V region MOPC 173		197044	171715	177191	441506	630563	121766	-	-	-	-	-	-	-
P01646		Ig kappa chain V-V region HP 123E6		2090.04	2090.04	2090.04	44622.7	90682.6	2090.04	-	-	-	-	-	-	-
P01746		Ig heavy chain V region 93G7		2090.04	2090.04	2090.04	2090.04	53907.7	48427.9	-	-	-	-	-	-	-
P01819		Ig heavy chain V region MOPC 141		54887.2	42400.8	2090.04	150495	132180	158502	-	-	-	-	-	-	-
P01831	Thy1	Thy-1 membrane glycoprotein	21838	68308.1	41804.3	2090.04	74045.9	76419.9	42359.9	GO:0001525;GO:0001952;GO:0002693;GO:0005096;GO:0005178;GO:0005783;GO:0005829;GO:0005886;GO:0006469;GO:0007010;GO:0007155;GO:0007229;GO:0007267;GO:0009897;GO:0009986;GO:0016020;GO:0016324;GO:0019899;GO:0019901;GO:0030334;GO:0030336;GO:0030425;GO:0030426;GO:0030673;GO:0031225;GO:0031362;GO:0032590;GO:0032809;GO:0034116;GO:0034235;GO:0043113;GO:0043209;GO:0043547;GO:0045121;GO:0046549;GO:0046658;GO:…	GO:0001525;GO:0001952;GO:0002693;GO:0006469;GO:0007010;GO:0007155;GO:0007229;GO:0007267;GO:0030334;GO:0030336;GO:0034116;GO:0043113;GO:0043547;GO:0046549;GO:0046777;GO:0048041;GO:0050771;GO:0050852;GO:0050860;GO:0050870;GO:0051281;GO:0051894;GO:0061099;GO:0070571;GO:0098609;GO:2000298	GO:0005783;GO:0005829;GO:0005886;GO:0009897;GO:0009986;GO:0016020;GO:0016324;GO:0030425;GO:0030426;GO:0030673;GO:0031225;GO:0031362;GO:0032590;GO:0032809;GO:0043209;GO:0045121;GO:0046658	GO:0005096;GO:0005178;GO:0019899;GO:0019901;GO:0034235	mmu04670 Leukocyte transendothelial migration	R-MMU-163125 Post-translational modification: synthesis of GPI-anchored proteins	-
P01837	Igkc	Immunoglobulin kappa constant	16071	2.30267e+06	2397959	2.16166e+06	2.28656e+06	2106911	1.51484e+06	GO:0002250;GO:0003823;GO:0005576;GO:0005886;GO:0006910;GO:0006911;GO:0006958;GO:0009897;GO:0030183;GO:0034987;GO:0042571;GO:0042742;GO:0045087;GO:0050853;GO:0050871;GO:0071735	GO:0002250;GO:0006910;GO:0006911;GO:0006958;GO:0030183;GO:0042742;GO:0045087;GO:0050853;GO:0050871	GO:0005576;GO:0005886;GO:0009897;GO:0042571;GO:0071735	GO:0003823;GO:0034987	-	-	-
P01843		Ig lambda-1 chain C region		750229	846409	764678	1959386	2.12288e+06	1.9854e+06	-	-	-	-	-	-	-
P01867	Ighg2b	Immunoglobulin heavy constant gamma 2B	16016	133330	132659	195664	2.68336e+06	4001548	2025056	GO:0001788;GO:0001798;GO:0001812;GO:0002250;GO:0002455;GO:0003823;GO:0005576;GO:0005615;GO:0006910;GO:0006911;GO:0006958;GO:0009897;GO:0016064;GO:0034987;GO:0034988;GO:0042571;GO:0042742;GO:0045087;GO:0050766;GO:0050778;GO:0050853;GO:0050871;GO:0071735;GO:0097278	GO:0001788;GO:0001798;GO:0001812;GO:0002250;GO:0002455;GO:0006910;GO:0006911;GO:0006958;GO:0016064;GO:0042742;GO:0045087;GO:0050766;GO:0050778;GO:0050853;GO:0050871;GO:0097278	GO:0005576;GO:0005615;GO:0009897;GO:0042571;GO:0071735	GO:0003823;GO:0034987;GO:0034988	-	-	-
P01869	Ighg1	Ig gamma-1 chain C region, membrane-bound form	16017	209841	192050	276059	2.44661e+06	2.31011e+06	2515316	GO:0001788;GO:0001798;GO:0001812;GO:0002250;GO:0002377;GO:0002455;GO:0003823;GO:0005615;GO:0005737;GO:0006910;GO:0006911;GO:0006958;GO:0009897;GO:0016064;GO:0019731;GO:0030183;GO:0034987;GO:0034988;GO:0042571;GO:0042742;GO:0045087;GO:0050766;GO:0050778;GO:0050853;GO:0050871;GO:0071735;GO:0097278	GO:0001788;GO:0001798;GO:0001812;GO:0002250;GO:0002377;GO:0002455;GO:0006910;GO:0006911;GO:0006958;GO:0016064;GO:0019731;GO:0030183;GO:0042742;GO:0045087;GO:0050766;GO:0050778;GO:0050853;GO:0050871;GO:0097278	GO:0005615;GO:0005737;GO:0009897;GO:0042571;GO:0071735	GO:0003823;GO:0034987;GO:0034988	-	-	-
P01872	Ighm	Immunoglobulin heavy constant mu	16019	5093836	5062098	5.5167e+06	22746474	23041102	21352548	GO:0002250;GO:0002344;GO:0002455;GO:0002637;GO:0003697;GO:0003823;GO:0004888;GO:0005515;GO:0005576;GO:0005615;GO:0005737;GO:0005886;GO:0006910;GO:0006911;GO:0006958;GO:0009897;GO:0009986;GO:0016020;GO:0016021;GO:0016064;GO:0019731;GO:0019815;GO:0019882;GO:0022604;GO:0030890;GO:0031210;GO:0034987;GO:0042571;GO:0042742;GO:0042802;GO:0042834;GO:0043410;GO:0045022;GO:0045087;GO:0045807;GO:0048471;GO:…	GO:0002250;GO:0002344;GO:0002455;GO:0002637;GO:0006910;GO:0006911;GO:0006958;GO:0016064;GO:0019731;GO:0019882;GO:0022604;GO:0030890;GO:0042742;GO:0043410;GO:0045022;GO:0045087;GO:0045807;GO:0050731;GO:0050778;GO:0050829;GO:0050853;GO:0050871	GO:0005576;GO:0005615;GO:0005737;GO:0005886;GO:0009897;GO:0009986;GO:0016020;GO:0016021;GO:0019815;GO:0042571;GO:0048471;GO:0071756;GO:0071757	GO:0003697;GO:0003823;GO:0004888;GO:0005515;GO:0031210;GO:0034987;GO:0042802;GO:0042834	-	-	-
P01887	B2m	Beta-2-microglobulin	12010	96076.8	2090.04	2090.04	362773	369147	440313	GO:0001916;GO:0002237;GO:0002376;GO:0002381;GO:0002474;GO:0002481;GO:0002503;GO:0002726;GO:0003254;GO:0005515;GO:0005576;GO:0005615;GO:0005794;GO:0005829;GO:0005886;GO:0006826;GO:0006955;GO:0006968;GO:0007608;GO:0007611;GO:0009897;GO:0010977;GO:0019731;GO:0019885;GO:0019886;GO:0023026;GO:0030670;GO:0032092;GO:0033077;GO:0034756;GO:0042026;GO:0042612;GO:0042613;GO:0042802;GO:0042803;GO:0042824;GO:…	GO:0001916;GO:0002237;GO:0002376;GO:0002381;GO:0002474;GO:0002481;GO:0002503;GO:0002726;GO:0003254;GO:0006826;GO:0006955;GO:0006968;GO:0007608;GO:0007611;GO:0010977;GO:0019731;GO:0019885;GO:0019886;GO:0032092;GO:0033077;GO:0034756;GO:0042026;GO:0045087;GO:0045646;GO:0048260;GO:0050680;GO:0050768;GO:0050829;GO:0050830;GO:0050870;GO:0051289;GO:0055072;GO:0061844;GO:0071222;GO:0071281;GO:0071283;GO:…	GO:0005576;GO:0005615;GO:0005794;GO:0005829;GO:0005886;GO:0009897;GO:0030670;GO:0042612;GO:0042613;GO:0042824;GO:1990712	GO:0005515;GO:0023026;GO:0042802;GO:0042803	mmu05170 Human immunodeficiency virus 1 infection;mmu05163 Human cytomegalovirus infection;mmu04612 Antigen processing and presentation;mmu05169 Epstein-Barr virus infection;mmu05166 Human T-cell leukemia virus 1 infection;mmu05168 Herpes simplex virus 1 infection	R-MMU-1236975 Antigen processing-Cross presentation;R-MMU-983169 Class I MHC mediated antigen processing & presentation;R-MMU-983170 Antigen Presentation: Folding, assembly and peptide loading of class I MHC;R-MMU-1236974 ER-Phagosome pathway;R-MMU-2424491 DAP12 signaling;R-MMU-1236977 Endosomal/Vacuolar pathway;R-MMU-2172127 DAP12 interactions;R-MMU-198933 Immunoregulatory interactions between a…	-
P01942	Hba	Hemoglobin subunit alpha	15121	717034	877195	1084077	2.45897e+06	4.14616e+06	2.4073e+06		-	-	-	-	-	-
P02468	Lamc1	Laminin subunit gamma-1	226519	243809	382294	329828	72812.8	130932	63158	GO:0005201;GO:0005515;GO:0005576;GO:0005604;GO:0005606;GO:0006325;GO:0007155;GO:0009887;GO:0009888;GO:0010467;GO:0016477;GO:0022617;GO:0031012;GO:0031069;GO:0031175;GO:0031581;GO:0031594;GO:0034446;GO:0035315;GO:0043083;GO:0043208;GO:0043259;GO:0048729;GO:0062023;GO:0065003;GO:0071335	GO:0006325;GO:0007155;GO:0009887;GO:0009888;GO:0010467;GO:0016477;GO:0022617;GO:0031069;GO:0031175;GO:0031581;GO:0034446;GO:0035315;GO:0048729;GO:0065003;GO:0071335	GO:0005576;GO:0005604;GO:0005606;GO:0031012;GO:0031594;GO:0043083;GO:0043259;GO:0062023	GO:0005201;GO:0005515;GO:0043208	mmu05020 Prion disease;mmu04510 Focal adhesion;mmu05146 Amoebiasis;mmu04512 ECM-receptor interaction;mmu05145 Toxoplasmosis;mmu05165 Human papillomavirus infection;mmu04151 PI3K-Akt signaling pathway;mmu05222 Small cell lung cancer	-	WP488 Alpha 6 beta 4 integrin signaling pathway;WP85 Focal adhesion;WP458 Inflammatory response pathway;WP2841 Focal adhesion: PI3K-Akt-mTOR signaling pathway
P02469	Lamb1	Laminin subunit beta-1	16777	82467.9	122761	150868	60276.3	87119	73604.4	GO:0005178;GO:0005201;GO:0005515;GO:0005576;GO:0005604;GO:0005606;GO:0005607;GO:0005615;GO:0005634;GO:0007155;GO:0007162;GO:0007566;GO:0007611;GO:0009887;GO:0009888;GO:0016477;GO:0019899;GO:0021812;GO:0030335;GO:0031012;GO:0031175;GO:0034446;GO:0042476;GO:0043208;GO:0043256;GO:0043257;GO:0043259;GO:0048471;GO:0062023;GO:0070831	GO:0007155;GO:0007162;GO:0007566;GO:0007611;GO:0009887;GO:0009888;GO:0016477;GO:0021812;GO:0030335;GO:0031175;GO:0034446;GO:0042476;GO:0070831	GO:0005576;GO:0005604;GO:0005606;GO:0005607;GO:0005615;GO:0005634;GO:0031012;GO:0043256;GO:0043257;GO:0043259;GO:0048471;GO:0062023	GO:0005178;GO:0005201;GO:0005515;GO:0019899;GO:0043208	mmu04510 Focal adhesion;mmu05146 Amoebiasis;mmu04512 ECM-receptor interaction;mmu05145 Toxoplasmosis;mmu05165 Human papillomavirus infection;mmu04151 PI3K-Akt signaling pathway;mmu05222 Small cell lung cancer	-	WP488 Alpha 6 beta 4 integrin signaling pathway;WP85 Focal adhesion;WP458 Inflammatory response pathway;WP2841 Focal adhesion: PI3K-Akt-mTOR signaling pathway
P03940	Cyp21a1	Steroid 21-hydroxylase	13079	2090.04	2090.04	2090.04	320513	314240	314488	GO:0004497;GO:0004509;GO:0005496;GO:0005506;GO:0005783;GO:0006694;GO:0006700;GO:0006704;GO:0006705;GO:0008289;GO:0008395;GO:0016020;GO:0016491;GO:0016705;GO:0020037;GO:0042448;GO:0043231;GO:0046872;GO:0103069;GO:0106309	GO:0006694;GO:0006700;GO:0006704;GO:0006705;GO:0042448	GO:0005783;GO:0016020;GO:0043231	GO:0004497;GO:0004509;GO:0005496;GO:0005506;GO:0008289;GO:0008395;GO:0016491;GO:0016705;GO:0020037;GO:0046872;GO:0103069;GO:0106309	mmu04925 Aldosterone synthesis and secretion;mmu04927 Cortisol synthesis and secretion;mmu04934 Cushing syndrome;mmu00140 Steroid hormone biosynthesis	R-MMU-8957322 Metabolism of steroids;R-MMU-211859 Biological oxidations;R-MMU-196071 Metabolism of steroid hormones;R-MMU-211945 Phase I - Functionalization of compounds;R-MMU-194002 Glucocorticoid biosynthesis;R-MMU-211976 Endogenous sterols;R-MMU-193993 Mineralocorticoid biosynthesis;R-MMU-211897 Cytochrome P450 - arranged by substrate type	WP1251 Metapathway biotransformation;WP1274 Oxidation by cytochrome P450
P03958	Ada	Adenosine deaminase	11486	2090.04	2090.04	2090.04	102593	98286.1	78288.6	GO:0000255;GO:0001666;GO:0001701;GO:0001821;GO:0001829;GO:0001883;GO:0001889;GO:0001890;GO:0002314;GO:0002636;GO:0002686;GO:0002906;GO:0004000;GO:0005615;GO:0005737;GO:0005764;GO:0005829;GO:0005886;GO:0006154;GO:0006157;GO:0006196;GO:0007155;GO:0008270;GO:0009117;GO:0009168;GO:0009897;GO:0009986;GO:0010035;GO:0010460;GO:0014074;GO:0016020;GO:0016787;GO:0019239;GO:0030054;GO:0030324;GO:0030890;GO:…	GO:0000255;GO:0001666;GO:0001701;GO:0001821;GO:0001829;GO:0001889;GO:0001890;GO:0002314;GO:0002636;GO:0002686;GO:0002906;GO:0006154;GO:0006157;GO:0006196;GO:0007155;GO:0009117;GO:0009168;GO:0010035;GO:0010460;GO:0014074;GO:0030324;GO:0030890;GO:0032261;GO:0032263;GO:0032264;GO:0033089;GO:0033197;GO:0033632;GO:0042110;GO:0042323;GO:0043066;GO:0043103;GO:0043278;GO:0044209;GO:0045580;GO:0045582;GO:…	GO:0005615;GO:0005737;GO:0005764;GO:0005829;GO:0005886;GO:0009897;GO:0009986;GO:0016020;GO:0030054;GO:0031410;GO:0032839;GO:0043025	GO:0001883;GO:0004000;GO:0008270;GO:0016787;GO:0019239;GO:0046872;GO:0046936	mmu01232 Nucleotide metabolism;mmu00230 Purine metabolism;mmu05340 Primary immunodeficiency	R-MMU-15869 Metabolism of nucleotides;R-MMU-74217 Purine salvage;R-MMU-8956321 Nucleotide salvage	WP2185 Purine metabolism
P03987		Ig gamma-3 chain C region		2090.04	176763	193946	2.03899e+06	1.92533e+06	2.23674e+06	-	-	-	-	-	-	-
P04104	Krt1	Keratin, type II cytoskeletal 1	16678	1.25886e+06	1.28524e+06	1.51993e+06	4.68929e+06	4897871	5212031	GO:0001533;GO:0001867;GO:0005882;GO:0005886;GO:0016020;GO:0018149;GO:0030246;GO:0030280;GO:0031424;GO:0045095;GO:0045109;GO:0046982;GO:0050728;GO:0051290;GO:0061436;GO:0062023	GO:0001867;GO:0018149;GO:0031424;GO:0045109;GO:0050728;GO:0051290;GO:0061436	GO:0001533;GO:0005882;GO:0005886;GO:0016020;GO:0045095;GO:0062023	GO:0030246;GO:0030280;GO:0046982	-	R-MMU-6809371 Formation of the cornified envelope;R-MMU-1266738 Developmental Biology;R-MMU-6805567 Keratinization	-
P04117	Fabp4	Fatty acid-binding protein, adipocyte	11770	294890	372388	427764	52515.3	59445.2	56344	GO:0001816;GO:0005324;GO:0005504;GO:0005634;GO:0005654;GO:0005737;GO:0005829;GO:0006469;GO:0006631;GO:0008284;GO:0008289;GO:0009617;GO:0015908;GO:0015909;GO:0036041;GO:0042632;GO:0045892;GO:0050727;GO:0050729;GO:0050872;GO:0050873;GO:0051427;GO:0071285;GO:0071356;GO:0120162	GO:0001816;GO:0006469;GO:0006631;GO:0008284;GO:0009617;GO:0015908;GO:0015909;GO:0042632;GO:0045892;GO:0050727;GO:0050729;GO:0050872;GO:0050873;GO:0071285;GO:0071356;GO:0120162	GO:0005634;GO:0005654;GO:0005737;GO:0005829	GO:0005324;GO:0005504;GO:0008289;GO:0036041;GO:0051427	mmu03320 PPAR signaling pathway;mmu04923 Regulation of lipolysis in adipocytes	R-MMU-163560 Triglyceride catabolism;R-MMU-8979227 Triglyceride metabolism	WP2316 PPAR signaling pathway;WP447 Adipogenesis genes
P04186	Cfb	Complement factor B	14962	49529	45094.3	112881	967961	806336	805755	GO:0002376;GO:0004252;GO:0005576;GO:0005886;GO:0006508;GO:0006956;GO:0006957;GO:0008233;GO:0008236;GO:0008283;GO:0016787;GO:0045087	GO:0002376;GO:0006508;GO:0006956;GO:0006957;GO:0008283;GO:0045087	GO:0005576;GO:0005886	GO:0004252;GO:0008233;GO:0008236;GO:0016787	mmu05171 Coronavirus disease - COVID-19;mmu04610 Complement and coagulation cascades;mmu05150 Staphylococcus aureus infection	-	WP310 mRNA processing
P04919	Slc4a1	Band 3 anion transport protein	20533	205422	91425.4	206847	2090.04	2090.04	2090.04	GO:0003779;GO:0005452;GO:0005515;GO:0005886;GO:0005887;GO:0006811;GO:0006820;GO:0006821;GO:0007596;GO:0008022;GO:0008509;GO:0009898;GO:0009986;GO:0010037;GO:0014704;GO:0014823;GO:0015106;GO:0015108;GO:0015301;GO:0015701;GO:0016020;GO:0016021;GO:0016323;GO:0017121;GO:0019899;GO:0022857;GO:0030018;GO:0030492;GO:0030506;GO:0030863;GO:0035811;GO:0042102;GO:0042542;GO:0042803;GO:0044877;GO:0045852;GO:…	GO:0006811;GO:0006820;GO:0006821;GO:0007596;GO:0010037;GO:0014823;GO:0015701;GO:0017121;GO:0035811;GO:0042102;GO:0042542;GO:0045852;GO:0046685;GO:0048821;GO:0050801;GO:0051354;GO:0051453;GO:0055085;GO:0072659;GO:1904539	GO:0005886;GO:0005887;GO:0009898;GO:0009986;GO:0014704;GO:0016020;GO:0016021;GO:0016323;GO:0030018;GO:0030863	GO:0003779;GO:0005452;GO:0005515;GO:0008022;GO:0008509;GO:0015106;GO:0015108;GO:0015301;GO:0019899;GO:0022857;GO:0030492;GO:0030506;GO:0042803;GO:0044877	mmu04966 Collecting duct acid secretion	R-MMU-1237044 Erythrocytes take up carbon dioxide and release oxygen;R-MMU-1480926 O2/CO2 exchange in erythrocytes;R-MMU-425393 Transport of inorganic cations/anions and amino acids/oligopeptides;R-MMU-425407 SLC-mediated transmembrane transport	-
P05063	Aldoc	Fructose-bisphosphate aldolase C	11676	31846.1	70053.6	63947.2	557811	506334	449198	GO:0003824;GO:0004332;GO:0005737;GO:0005739;GO:0005829;GO:0006096;GO:0006915;GO:0007568;GO:0008092;GO:0016829;GO:0030388;GO:0030424;GO:0042802;GO:0044877	GO:0006096;GO:0006915;GO:0007568;GO:0030388	GO:0005737;GO:0005739;GO:0005829;GO:0030424	GO:0003824;GO:0004332;GO:0008092;GO:0016829;GO:0042802;GO:0044877	mmu01200 Carbon metabolism;mmu00010 Glycolysis / Gluconeogenesis;mmu01230 Biosynthesis of amino acids;mmu00030 Pentose phosphate pathway;mmu00051 Fructose and mannose metabolism;mmu04066 HIF-1 signaling pathway	R-MMU-70263 Gluconeogenesis;R-MMU-70326 Glucose metabolism;R-MMU-70171 Glycolysis;R-MMU-71387 Metabolism of carbohydrates	WP157 Glycolysis and gluconeogenesis
P05201	Got1	Aspartate aminotransferase, cytoplasmic	14718	2090.04	2090.04	2090.04	170483	259310	235492	GO:0003824;GO:0004069;GO:0004609;GO:0005654;GO:0005737;GO:0005764;GO:0005829;GO:0006107;GO:0006114;GO:0006520;GO:0006531;GO:0006532;GO:0006533;GO:0007219;GO:0008483;GO:0008652;GO:0009058;GO:0016740;GO:0019550;GO:0019551;GO:0030170;GO:0030511;GO:0031406;GO:0032966;GO:0043648;GO:0043679;GO:0047801;GO:0051481;GO:0051902;GO:0055089;GO:0060290;GO:0071260;GO:1990267	GO:0006107;GO:0006114;GO:0006520;GO:0006531;GO:0006532;GO:0006533;GO:0007219;GO:0008652;GO:0009058;GO:0019550;GO:0019551;GO:0030511;GO:0032966;GO:0043648;GO:0051481;GO:0051902;GO:0055089;GO:0060290;GO:0071260;GO:1990267	GO:0005654;GO:0005737;GO:0005764;GO:0005829;GO:0043679	GO:0003824;GO:0004069;GO:0004609;GO:0008483;GO:0016740;GO:0030170;GO:0031406;GO:0047801	mmu01200 Carbon metabolism;mmu01230 Biosynthesis of amino acids;mmu00270 Cysteine and methionine metabolism;mmu00250 Alanine, aspartate and glutamate metabolism;mmu01210 2-Oxocarboxylic acid metabolism;mmu00350 Tyrosine metabolism;mmu00330 Arginine and proline metabolism;mmu00220 Arginine biosynthesis;mmu00360 Phenylalanine metabolism	R-MMU-71291 Metabolism of amino acids and derivatives;R-MMU-70263 Gluconeogenesis;R-MMU-70326 Glucose metabolism;R-MMU-71387 Metabolism of carbohydrates;R-MMU-8963693 Aspartate and asparagine metabolism	WP157 Glycolysis and gluconeogenesis;WP662 Amino acid metabolism;WP240 Alanine and aspartate metabolism
P05202	Got2	Aspartate aminotransferase, mitochondrial	14719	2090.04	2090.04	2090.04	32452.5	37798.6	33271.3	GO:0003824;GO:0004069;GO:0005543;GO:0005739;GO:0005743;GO:0005886;GO:0006107;GO:0006520;GO:0006531;GO:0006532;GO:0006533;GO:0006869;GO:0008483;GO:0009058;GO:0009986;GO:0016020;GO:0016212;GO:0016597;GO:0016740;GO:0019550;GO:0019551;GO:0019899;GO:0030170;GO:0030315;GO:0031406;GO:0032991;GO:0042383;GO:0042802;GO:0043204;GO:0043209;GO:0043648;GO:0045471	GO:0006107;GO:0006520;GO:0006531;GO:0006532;GO:0006533;GO:0006869;GO:0009058;GO:0019550;GO:0019551;GO:0043648;GO:0045471	GO:0005739;GO:0005743;GO:0005886;GO:0009986;GO:0016020;GO:0030315;GO:0032991;GO:0042383;GO:0043204;GO:0043209	GO:0003824;GO:0004069;GO:0005543;GO:0008483;GO:0016212;GO:0016597;GO:0016740;GO:0019899;GO:0030170;GO:0031406;GO:0042802	mmu01200 Carbon metabolism;mmu01230 Biosynthesis of amino acids;mmu00270 Cysteine and methionine metabolism;mmu00250 Alanine, aspartate and glutamate metabolism;mmu01210 2-Oxocarboxylic acid metabolism;mmu00350 Tyrosine metabolism;mmu04975 Fat digestion and absorption;mmu00330 Arginine and proline metabolism;mmu00220 Arginine biosynthesis;mmu00360 Phenylalanine metabolism	R-MMU-71291 Metabolism of amino acids and derivatives;R-MMU-70263 Gluconeogenesis;R-MMU-70326 Glucose metabolism;R-MMU-71387 Metabolism of carbohydrates;R-MMU-8963693 Aspartate and asparagine metabolism;R-MMU-389661 Glyoxylate metabolism and glycine degradation;R-MMU-8964539 Glutamate and glutamine metabolism	WP157 Glycolysis and gluconeogenesis;WP662 Amino acid metabolism;WP240 Alanine and aspartate metabolism
P05367	Saa2	Serum amyloid A-2 protein	20209	2090.04	2090.04	2090.04	188330	194218	180610	GO:0001664;GO:0001819;GO:0005515;GO:0005576;GO:0005881;GO:0006953;GO:0007204;GO:0034364;GO:0035634;GO:0045785;GO:0048246;GO:0048247	GO:0001819;GO:0006953;GO:0007204;GO:0035634;GO:0045785;GO:0048246;GO:0048247	GO:0005576;GO:0005881;GO:0034364	GO:0001664;GO:0005515	-	-	-
P05532	Kit	Mast/stem cell growth factor receptor Kit	16590	2090.04	2090.04	2090.04	44030.6	22877.6	42113.1	GO:0000166;GO:0001541;GO:0001650;GO:0001669;GO:0002020;GO:0002244;GO:0002318;GO:0002320;GO:0002327;GO:0002551;GO:0002573;GO:0002732;GO:0004672;GO:0004713;GO:0004714;GO:0005020;GO:0005515;GO:0005524;GO:0005615;GO:0005737;GO:0005886;GO:0005887;GO:0005911;GO:0006468;GO:0006687;GO:0006935;GO:0006954;GO:0007169;GO:0007275;GO:0007281;GO:0007283;GO:0007286;GO:0008284;GO:0008354;GO:0008360;GO:0008542;GO:…	GO:0001541;GO:0002244;GO:0002318;GO:0002320;GO:0002327;GO:0002551;GO:0002573;GO:0002732;GO:0006468;GO:0006687;GO:0006935;GO:0006954;GO:0007169;GO:0007275;GO:0007281;GO:0007283;GO:0007286;GO:0008284;GO:0008354;GO:0008360;GO:0008542;GO:0009314;GO:0010628;GO:0016310;GO:0018108;GO:0019221;GO:0030032;GO:0030097;GO:0030154;GO:0030183;GO:0030217;GO:0030218;GO:0030318;GO:0030335;GO:0031274;GO:0031532;GO:…	GO:0001650;GO:0001669;GO:0005615;GO:0005737;GO:0005886;GO:0005887;GO:0005911;GO:0009897;GO:0009898;GO:0009986;GO:0016020;GO:0016021;GO:0043235	GO:0000166;GO:0002020;GO:0004672;GO:0004713;GO:0004714;GO:0005020;GO:0005515;GO:0005524;GO:0016301;GO:0016740;GO:0019955;GO:0042169;GO:0042803;GO:0046872	mmu05230 Central carbon metabolism in cancer;mmu04072 Phospholipase D signaling pathway;mmu04015 Rap1 signaling pathway;mmu04916 Melanogenesis;mmu05221 Acute myeloid leukemia;mmu04014 Ras signaling pathway;mmu04151 PI3K-Akt signaling pathway;mmu04640 Hematopoietic cell lineage;mmu04010 MAPK signaling pathway;mmu05224 Breast cancer	R-MMU-1257604 PIP3 activates AKT signaling;R-MMU-9006925 Intracellular signaling by second messengers;R-MMU-5673001 RAF/MAP kinase cascade;R-MMU-5683057 MAPK family signaling cascades;R-MMU-5684996 MAPK1/MAPK3 signaling;R-MMU-9006934 Signaling by Receptor Tyrosine Kinases;R-MMU-1433559 Regulation of KIT signaling;R-MMU-1433557 Signaling by SCF-KIT;R-MMU-6811558 PI5P, PP2A and IER3 Regulate PI3K/A…	WP407 Kit receptor signaling pathway;WP2841 Focal adhesion: PI3K-Akt-mTOR signaling pathway
P05555	Itgam	Integrin alpha-M	16409	171838	134527	107207	2090.04	2090.04	2090.04	GO:0001774;GO:0001781;GO:0001846;GO:0001851;GO:0002523;GO:0005178;GO:0005515;GO:0005615;GO:0005634;GO:0005886;GO:0006898;GO:0006909;GO:0006911;GO:0007155;GO:0007159;GO:0007160;GO:0007229;GO:0008201;GO:0008305;GO:0009897;GO:0009986;GO:0014005;GO:0016021;GO:0030593;GO:0030900;GO:0031072;GO:0032930;GO:0033627;GO:0034688;GO:0038024;GO:0043315;GO:0043395;GO:0044853;GO:0044877;GO:0045123;GO:0045963;GO:…	GO:0001774;GO:0001781;GO:0002523;GO:0006898;GO:0006909;GO:0006911;GO:0007155;GO:0007159;GO:0007160;GO:0007229;GO:0014005;GO:0030593;GO:0030900;GO:0032930;GO:0033627;GO:0043315;GO:0045123;GO:0045963;GO:0050798;GO:0060376;GO:0061756;GO:0090314;GO:0097190;GO:0097242;GO:0098609;GO:0110090;GO:0150062;GO:0150064;GO:1901216;GO:1903223;GO:1904151;GO:1905114;GO:2000363	GO:0005615;GO:0005634;GO:0005886;GO:0008305;GO:0009897;GO:0009986;GO:0016021;GO:0034688;GO:0044853	GO:0001846;GO:0001851;GO:0005178;GO:0005515;GO:0008201;GO:0031072;GO:0038024;GO:0043395;GO:0044877	mmu04610 Complement and coagulation cascades;mmu04810 Regulation of actin cytoskeleton;mmu04145 Phagosome;mmu05146 Amoebiasis;mmu04670 Leukocyte transendothelial migration;mmu05133 Pertussis;mmu05134 Legionellosis;mmu05152 Tuberculosis;mmu04015 Rap1 signaling pathway;mmu04613 Neutrophil extracellular trap formation;mmu05150 Staphylococcus aureus infection;mmu05140 Leishmaniasis;mmu05221 Acute mye…	-	WP6 Integrin-mediated cell adhesion;WP85 Focal adhesion;WP3626 Microglia pathogen phagocytosis pathway;WP151 IL-5 signaling pathway;WP3625 Tyrobp causal network in microglia;WP5128 Fibrin complement receptor 3 signaling pathway;WP2841 Focal adhesion: PI3K-Akt-mTOR signaling pathway
P05784	Krt18	Keratin, type I cytoskeletal 18	16668	2090.04	2090.04	2090.04	53849.1	60967.3	28664.5	GO:0005198;GO:0005515;GO:0005615;GO:0005634;GO:0005737;GO:0005815;GO:0005829;GO:0005856;GO:0005882;GO:0005886;GO:0009897;GO:0032991;GO:0033209;GO:0034451;GO:0043000;GO:0043066;GO:0045095;GO:0045104;GO:0071944;GO:0097110;GO:0097191;GO:0097284	GO:0033209;GO:0043000;GO:0043066;GO:0045104;GO:0097191;GO:0097284	GO:0005615;GO:0005634;GO:0005737;GO:0005815;GO:0005829;GO:0005856;GO:0005882;GO:0005886;GO:0009897;GO:0032991;GO:0034451;GO:0045095;GO:0071944	GO:0005198;GO:0005515;GO:0097110	mmu04915 Estrogen signaling pathway;mmu05150 Staphylococcus aureus infection	R-MMU-6809371 Formation of the cornified envelope;R-MMU-1266738 Developmental Biology;R-MMU-6805567 Keratinization	WP572 EGFR1 signaling pathway
P06151	Ldha	L-lactate dehydrogenase A chain	16828	1.0587e+06	793861	807485	744113	751636	716566	GO:0003824;GO:0004457;GO:0004459;GO:0005515;GO:0005737;GO:0005739;GO:0005829;GO:0005975;GO:0006089;GO:0006090;GO:0016491;GO:0016616;GO:0019244;GO:0019661;GO:0019674;GO:0019752;GO:0019900;GO:0031668;GO:0035686;GO:0042802;GO:0043065;GO:0051287;GO:1990204	GO:0005975;GO:0006089;GO:0006090;GO:0019244;GO:0019661;GO:0019674;GO:0019752;GO:0031668;GO:0043065	GO:0005737;GO:0005739;GO:0005829;GO:0035686;GO:1990204	GO:0003824;GO:0004457;GO:0004459;GO:0005515;GO:0016491;GO:0016616;GO:0019900;GO:0042802;GO:0051287	mmu00010 Glycolysis / Gluconeogenesis;mmu00620 Pyruvate metabolism;mmu00270 Cysteine and methionine metabolism;mmu05230 Central carbon metabolism in cancer;mmu04922 Glucagon signaling pathway;mmu00640 Propanoate metabolism;mmu04066 HIF-1 signaling pathway	R-MMU-71406 Pyruvate metabolism and Citric Acid (TCA) cycle;R-MMU-70268 Pyruvate metabolism;R-MMU-1428517 The citric acid (TCA) cycle and respiratory electron transport	WP157 Glycolysis and gluconeogenesis;WP662 Amino acid metabolism
P06683	C9	Complement component C9	12279	2090.04	39451.5	42969.6	76426.5	96286	71491.6	GO:0001906;GO:0002376;GO:0005576;GO:0005579;GO:0005615;GO:0005886;GO:0006955;GO:0006957;GO:0006958;GO:0007596;GO:0016020;GO:0016021;GO:0019835;GO:0044218;GO:0045087;GO:0051260	GO:0001906;GO:0002376;GO:0006955;GO:0006957;GO:0006958;GO:0007596;GO:0019835;GO:0045087;GO:0051260	GO:0005576;GO:0005579;GO:0005615;GO:0005886;GO:0016020;GO:0016021;GO:0044218	-	mmu05020 Prion disease;mmu05171 Coronavirus disease - COVID-19;mmu04610 Complement and coagulation cascades;mmu05146 Amoebiasis;mmu05322 Systemic lupus erythematosus	R-MMU-166658 Complement cascade;R-MMU-977606 Regulation of Complement cascade	WP200 Complement activation, classical pathway
P06684	Hc	Complement C5	15139	654112	824232	857588	994677	973564	1.09452e+06	GO:0001701;GO:0001780;GO:0001822;GO:0002376;GO:0004866;GO:0005576;GO:0005579;GO:0005615;GO:0006954;GO:0006956;GO:0006957;GO:0006958;GO:0010575;GO:0010760;GO:0019835;GO:0032722;GO:0032835;GO:0045087;GO:0045766;GO:0090594;GO:0097273	GO:0001701;GO:0001780;GO:0001822;GO:0002376;GO:0006954;GO:0006956;GO:0006957;GO:0006958;GO:0010575;GO:0010760;GO:0019835;GO:0032722;GO:0032835;GO:0045087;GO:0045766;GO:0090594;GO:0097273	GO:0005576;GO:0005579;GO:0005615	GO:0004866	mmu05020 Prion disease;mmu05171 Coronavirus disease - COVID-19;mmu04610 Complement and coagulation cascades;mmu05133 Pertussis;mmu04613 Neutrophil extracellular trap formation;mmu05150 Staphylococcus aureus infection;mmu04936 Alcoholic liver disease;mmu05322 Systemic lupus erythematosus;mmu05168 Herpes simplex virus 1 infection;mmu04080 Neuroactive ligand-receptor interaction	R-MMU-166658 Complement cascade;R-MMU-977606 Regulation of Complement cascade;R-MMU-418594 G alpha (i) signalling events;R-MMU-375276 Peptide ligand-binding receptors;R-MMU-373076 Class A/1 (Rhodopsin-like receptors);R-MMU-500792 GPCR ligand binding	WP200 Complement activation, classical pathway;WP1496 Oxidative damage response;WP2432 Spinal cord injury
P06728	Apoa4	Apolipoprotein A-IV	11808	208087	190649	119835	417782	391027	429270	GO:0002227;GO:0005507;GO:0005543;GO:0005576;GO:0005615;GO:0005829;GO:0006695;GO:0006869;GO:0006982;GO:0007159;GO:0008203;GO:0008289;GO:0009986;GO:0010873;GO:0010898;GO:0015485;GO:0016042;GO:0016209;GO:0019430;GO:0030300;GO:0031210;GO:0032374;GO:0033344;GO:0033700;GO:0034361;GO:0034364;GO:0034372;GO:0034380;GO:0034445;GO:0035634;GO:0042157;GO:0042627;GO:0042632;GO:0042744;GO:0042802;GO:0042803;GO:…	GO:0002227;GO:0006695;GO:0006869;GO:0006982;GO:0007159;GO:0008203;GO:0010873;GO:0010898;GO:0016042;GO:0019430;GO:0030300;GO:0032374;GO:0033344;GO:0033700;GO:0034372;GO:0034380;GO:0034445;GO:0035634;GO:0042157;GO:0042632;GO:0042744;GO:0043691;GO:0045723;GO:0046470;GO:0046889;GO:0051006;GO:0055088;GO:0065005;GO:0070328	GO:0005576;GO:0005615;GO:0005829;GO:0009986;GO:0034361;GO:0034364;GO:0042627	GO:0005507;GO:0005543;GO:0008289;GO:0015485;GO:0016209;GO:0031210;GO:0042802;GO:0042803;GO:0060228;GO:0120020	mmu04979 Cholesterol metabolism;mmu04975 Fat digestion and absorption;mmu05417 Lipid and atherosclerosis;mmu04977 Vitamin digestion and absorption	R-MMU-174824 Plasma lipoprotein assembly, remodeling, and clearance;R-MMU-8963898 Plasma lipoprotein assembly;R-MMU-8963888 Chylomicron assembly;R-MMU-8963899 Plasma lipoprotein remodeling;R-MMU-8963901 Chylomicron remodeling;R-MMU-196854 Metabolism of vitamins and cofactors;R-MMU-975634 Retinoid metabolism and transport;R-MMU-6806667 Metabolism of fat-soluble vitamins;R-MMU-2187338 Visual photot…	WP1 Statin pathway
P06745	Gpi1	Glucose-6-phosphate isomerase	14751	533802	498606	559774	1.00568e+06	1113324	1.03388e+06	GO:0001701;GO:0001707;GO:0002639;GO:0004347;GO:0005125;GO:0005515;GO:0005576;GO:0005615;GO:0005654;GO:0005737;GO:0005829;GO:0005886;GO:0005975;GO:0006094;GO:0006096;GO:0008083;GO:0010595;GO:0016853;GO:0031625;GO:0034101;GO:0042593;GO:0043005;GO:0043154;GO:0043209;GO:0043278;GO:0043524;GO:0048029;GO:0051156;GO:0060170;GO:0061620;GO:0061621	GO:0001701;GO:0001707;GO:0002639;GO:0005975;GO:0006094;GO:0006096;GO:0010595;GO:0034101;GO:0042593;GO:0043154;GO:0043278;GO:0043524;GO:0051156;GO:0061620;GO:0061621	GO:0005576;GO:0005615;GO:0005654;GO:0005737;GO:0005829;GO:0005886;GO:0043005;GO:0043209;GO:0060170	GO:0004347;GO:0005125;GO:0005515;GO:0008083;GO:0016853;GO:0031625;GO:0048029	mmu01200 Carbon metabolism;mmu00010 Glycolysis / Gluconeogenesis;mmu00030 Pentose phosphate pathway;mmu00520 Amino sugar and nucleotide sugar metabolism;mmu01250 Biosynthesis of nucleotide sugars;mmu00500 Starch and sucrose metabolism	R-MMU-3700989 Transcriptional Regulation by TP53;R-MMU-70263 Gluconeogenesis;R-MMU-70326 Glucose metabolism;R-MMU-5628897 TP53 Regulates Metabolic Genes;R-MMU-70171 Glycolysis;R-MMU-71387 Metabolism of carbohydrates	WP157 Glycolysis and gluconeogenesis
P06797	Ctsl	Procathepsin L	13039	20764.9	2090.04	2090.04	112219	113701	101189	GO:0001968;GO:0004175;GO:0004177;GO:0004197;GO:0005515;GO:0005518;GO:0005576;GO:0005615;GO:0005634;GO:0005730;GO:0005737;GO:0005764;GO:0005771;GO:0005773;GO:0005794;GO:0005886;GO:0005902;GO:0006508;GO:0006590;GO:0006955;GO:0007154;GO:0008233;GO:0008234;GO:0009897;GO:0010839;GO:0016020;GO:0016485;GO:0016540;GO:0016787;GO:0016807;GO:0019064;GO:0019065;GO:0030141;GO:0030574;GO:0030984;GO:0031069;GO:…	GO:0006508;GO:0006590;GO:0006955;GO:0007154;GO:0010839;GO:0016485;GO:0016540;GO:0019064;GO:0019065;GO:0030574;GO:0031069;GO:0031638;GO:0039654;GO:0042637;GO:0043373;GO:0046697;GO:0046718;GO:0048002;GO:0051603;GO:0060309;GO:2000249	GO:0005576;GO:0005615;GO:0005634;GO:0005730;GO:0005737;GO:0005764;GO:0005771;GO:0005773;GO:0005794;GO:0005886;GO:0005902;GO:0009897;GO:0016020;GO:0030141;GO:0031410;GO:0043005;GO:0043204;GO:0043231;GO:0045177;GO:0062023	GO:0001968;GO:0004175;GO:0004177;GO:0004197;GO:0005515;GO:0005518;GO:0008233;GO:0008234;GO:0016787;GO:0016807;GO:0030984;GO:0042277;GO:0042393;GO:0043394;GO:0044877;GO:0097655	mmu04145 Phagosome;mmu04142 Lysosome;mmu05205 Proteoglycans in cancer;mmu04140 Autophagy - animal;mmu05418 Fluid shear stress and atherosclerosis;mmu04210 Apoptosis;mmu04612 Antigen processing and presentation;mmu05323 Rheumatoid arthritis	R-MMU-2132295 MHC class II antigen presentation;R-MMU-8878171 Transcriptional regulation by RUNX1;R-MMU-1679131 Trafficking and processing of endosomal TLR;R-MMU-2022090 Assembly of collagen fibrils and other multimeric structures;R-MMU-1474290 Collagen formation;R-MMU-168898 Toll-like Receptor Cascades;R-MMU-1474244 Extracellular matrix organization;R-MMU-1442490 Collagen degradation;R-MMU-14742…	WP2573 Primary focal segmental glomerulosclerosis (FSGS);WP1270 Endochondral ossification
P06801	Me1	NADP-dependent malic enzyme	17436	1.83e+06	2.24318e+06	1.83515e+06	8202842	9997697	8616279	GO:0004470;GO:0004471;GO:0004473;GO:0005515;GO:0005737;GO:0005739;GO:0005829;GO:0006090;GO:0006108;GO:0008948;GO:0009725;GO:0016491;GO:0030145;GO:0042802;GO:0046872;GO:0050661;GO:0051287;GO:1902031	GO:0006090;GO:0006108;GO:0009725;GO:1902031	GO:0005737;GO:0005739;GO:0005829	GO:0004470;GO:0004471;GO:0004473;GO:0005515;GO:0008948;GO:0016491;GO:0030145;GO:0042802;GO:0046872;GO:0050661;GO:0051287	mmu01200 Carbon metabolism;mmu00620 Pyruvate metabolism;mmu03320 PPAR signaling pathway	R-MMU-71406 Pyruvate metabolism and Citric Acid (TCA) cycle;R-MMU-70268 Pyruvate metabolism;R-MMU-1428517 The citric acid (TCA) cycle and respiratory electron transport	WP2316 PPAR signaling pathway
P07091	S100a4	Protein S100-A4	20198	72025.6	61583.5	52850.4	20875.8	16170	17465.2	GO:0003779;GO:0005509;GO:0005515;GO:0005576;GO:0005634;GO:0005737;GO:0042802;GO:0043005;GO:0043123;GO:0046872;GO:0046914;GO:0048306;GO:0048471;GO:0050786	GO:0043123	GO:0005576;GO:0005634;GO:0005737;GO:0043005;GO:0048471	GO:0003779;GO:0005509;GO:0005515;GO:0042802;GO:0046872;GO:0046914;GO:0048306;GO:0050786	-	-	-
P07309	Ttr	Transthyretin	22139	244581	281145	344214	2.57424e+06	2.51034e+06	2.51325e+06	GO:0005179;GO:0005515;GO:0005576;GO:0005615;GO:0006144;GO:0032991;GO:0042562;GO:0042572;GO:0042802;GO:0044877;GO:0070324;GO:0070327	GO:0006144;GO:0042572;GO:0070327	GO:0005576;GO:0005615;GO:0032991	GO:0005179;GO:0005515;GO:0042562;GO:0042802;GO:0044877;GO:0070324	mmu04918 Thyroid hormone synthesis	R-MMU-196854 Metabolism of vitamins and cofactors;R-MMU-975634 Retinoid metabolism and transport;R-MMU-6806667 Metabolism of fat-soluble vitamins;R-MMU-2453902 The canonical retinoid cycle in rods (twilight vision);R-MMU-2187338 Visual phototransduction;R-MMU-9709957 Sensory Perception	-
P07310	Ckm	Creatine kinase M-type	12715	85544.7	89321.1	127493	10676.2	21382.8	36301.8	GO:0000166;GO:0003824;GO:0004111;GO:0005524;GO:0005615;GO:0005737;GO:0006603;GO:0016301;GO:0016740;GO:0016772;GO:0046314	GO:0006603;GO:0046314	GO:0005615;GO:0005737	GO:0000166;GO:0003824;GO:0004111;GO:0005524;GO:0016301;GO:0016740;GO:0016772	mmu00330 Arginine and proline metabolism	R-MMU-71291 Metabolism of amino acids and derivatives	-
P07356	Anxa2	Annexin A2	12306	5.39771e+06	6100220	5.77429e+06	3.72991e+06	3.65753e+06	3.69662e+06	GO:0001525;GO:0001533;GO:0001725;GO:0001726;GO:0001786;GO:0001921;GO:0001934;GO:0002020;GO:0004859;GO:0004867;GO:0005262;GO:0005509;GO:0005515;GO:0005544;GO:0005546;GO:0005576;GO:0005604;GO:0005615;GO:0005634;GO:0005737;GO:0005765;GO:0005768;GO:0005769;GO:0005811;GO:0005829;GO:0005886;GO:0005938;GO:0007589;GO:0008092;GO:0009986;GO:0016020;GO:0016323;GO:0019834;GO:0019897;GO:0030054;GO:0030199;GO:…	GO:0001525;GO:0001921;GO:0001934;GO:0007589;GO:0030199;GO:0032804;GO:0042730;GO:0042789;GO:0045944;GO:0048146;GO:0050767;GO:0051099;GO:0071229;GO:0072659;GO:1905581;GO:1905597;GO:1905599;GO:1905602	GO:0001533;GO:0001725;GO:0001726;GO:0005576;GO:0005604;GO:0005615;GO:0005634;GO:0005737;GO:0005765;GO:0005768;GO:0005769;GO:0005811;GO:0005829;GO:0005886;GO:0005938;GO:0009986;GO:0016020;GO:0016323;GO:0019897;GO:0030054;GO:0030496;GO:0031902;GO:0031982;GO:0032991;GO:0035749;GO:0042383;GO:0043220;GO:0044354;GO:0045121;GO:0048471;GO:0062023;GO:0070062;GO:0090575;GO:0098797;GO:1990665;GO:1990667	GO:0001786;GO:0002020;GO:0004859;GO:0004867;GO:0005262;GO:0005509;GO:0005515;GO:0005544;GO:0005546;GO:0008092;GO:0019834;GO:0031267;GO:0042802;GO:0044548;GO:0044730;GO:0046790;GO:0048306	mmu05132 Salmonella infection	R-MMU-109582 Hemostasis;R-MMU-75205 Dissolution of Fibrin Clot	WP374 Prostaglandin synthesis and regulation
P07724	Alb	Albumin	11657	7323100	8969466	10120775	23145990	31129260	30524740	GO:0003677;GO:0005504;GO:0005515;GO:0005576;GO:0005604;GO:0005615;GO:0005737;GO:0005783;GO:0005794;GO:0006810;GO:0008270;GO:0008289;GO:0009267;GO:0015643;GO:0019825;GO:0019899;GO:0030170;GO:0032991;GO:0042802;GO:0043066;GO:0043209;GO:0046010;GO:0046872;GO:0051087;GO:0051659;GO:0070062;GO:0072341;GO:0140272;GO:1903981	GO:0006810;GO:0009267;GO:0043066;GO:0046010;GO:0051659	GO:0005576;GO:0005604;GO:0005615;GO:0005737;GO:0005783;GO:0005794;GO:0032991;GO:0043209;GO:0070062	GO:0003677;GO:0005504;GO:0005515;GO:0008270;GO:0008289;GO:0015643;GO:0019825;GO:0019899;GO:0030170;GO:0042802;GO:0046872;GO:0051087;GO:0072341;GO:0140272;GO:1903981	mmu04918 Thyroid hormone synthesis	R-MMU-2262752 Cellular responses to stress;R-MMU-8953897 Cellular responses to stimuli;R-MMU-9711123 Cellular response to chemical stress;R-MMU-76005 Response to elevated platelet cytosolic Ca2+;R-MMU-114608 Platelet degranulation ;R-MMU-76002 Platelet activation, signaling and aggregation;R-MMU-109582 Hemostasis;R-MMU-174824 Plasma lipoprotein assembly, remodeling, and clearance;R-MMU-8963899 Pl…	-
P07742	Rrm1	Ribonucleoside-diphosphate reductase large subunit	20133	45010.7	39090.3	2090.04	40496.2	32890.3	36051.3	GO:0000166;GO:0003824;GO:0004748;GO:0005515;GO:0005524;GO:0005635;GO:0005737;GO:0005829;GO:0005971;GO:0006260;GO:0006264;GO:0006281;GO:0008152;GO:0009185;GO:0009263;GO:0009265;GO:0010971;GO:0016491;GO:0017076;GO:0042802;GO:0042995;GO:0043025;GO:0051290;GO:0061731;GO:0070318;GO:0097718;GO:1900087	GO:0006260;GO:0006264;GO:0006281;GO:0008152;GO:0009185;GO:0009263;GO:0009265;GO:0010971;GO:0051290;GO:0070318;GO:1900087	GO:0005635;GO:0005737;GO:0005829;GO:0005971;GO:0042995;GO:0043025	GO:0000166;GO:0003824;GO:0004748;GO:0005515;GO:0005524;GO:0016491;GO:0017076;GO:0042802;GO:0061731;GO:0097718	mmu00480 Glutathione metabolism;mmu01232 Nucleotide metabolism;mmu00230 Purine metabolism;mmu00983 Drug metabolism - other enzymes;mmu00240 Pyrimidine metabolism	R-MMU-15869 Metabolism of nucleotides;R-MMU-499943 Interconversion of nucleotide di- and triphosphates	WP2185 Purine metabolism;WP87 Nucleotide metabolism
P07758	Serpina1a	Alpha-1-antitrypsin 1-1	20700	143673	345988	558265	3075034	3.23045e+06	2.63564e+06	GO:0004867;GO:0005515;GO:0005576;GO:0005615;GO:0006487;GO:0010951;GO:0034097;GO:0043434;GO:0062023	GO:0006487;GO:0010951;GO:0034097;GO:0043434	GO:0005576;GO:0005615;GO:0062023	GO:0004867;GO:0005515	mmu04610 Complement and coagulation cascades	-	-
P07901	Hsp90aa1	Heat shock protein HSP 90-alpha	15519	2935746	2.83204e+06	3326659	2.15476e+06	1.9796e+06	2093255	GO:0000166;GO:0001934;GO:0002218;GO:0002230;GO:0005515;GO:0005524;GO:0005622;GO:0005634;GO:0005737;GO:0005739;GO:0005829;GO:0005886;GO:0006457;GO:0006809;GO:0006986;GO:0007004;GO:0016020;GO:0016787;GO:0016887;GO:0021955;GO:0030010;GO:0030235;GO:0030911;GO:0031396;GO:0031625;GO:0032273;GO:0032587;GO:0032728;GO:0032880;GO:0032991;GO:0033138;GO:0034605;GO:0042026;GO:0042802;GO:0042803;GO:0042826;GO:…	GO:0001934;GO:0002218;GO:0002230;GO:0006457;GO:0006809;GO:0006986;GO:0007004;GO:0021955;GO:0030010;GO:0031396;GO:0032273;GO:0032728;GO:0032880;GO:0033138;GO:0034605;GO:0042026;GO:0042981;GO:0045040;GO:0045429;GO:0045585;GO:0048675;GO:0050821;GO:0051131;GO:0051897;GO:0051973;GO:0098586;GO:1902949;GO:1903364;GO:1905323	GO:0005622;GO:0005634;GO:0005737;GO:0005739;GO:0005829;GO:0005886;GO:0016020;GO:0032587;GO:0032991;GO:0043025;GO:0043209;GO:0044294;GO:0044295;GO:0048471	GO:0000166;GO:0005515;GO:0005524;GO:0016787;GO:0016887;GO:0030235;GO:0030911;GO:0031625;GO:0042802;GO:0042803;GO:0042826;GO:0044183;GO:0048156;GO:0051020;GO:0051082;GO:0070182;GO:0097110;GO:0097718;GO:1990782	mmu05132 Salmonella infection;mmu04141 Protein processing in endoplasmic reticulum;mmu05418 Fluid shear stress and atherosclerosis;mmu04915 Estrogen signaling pathway;mmu04914 Progesterone-mediated oocyte maturation;mmu05417 Lipid and atherosclerosis;mmu04612 Antigen processing and presentation;mmu04217 Necroptosis;mmu05215 Prostate cancer;mmu04151 PI3K-Akt signaling pathway;mmu05207 Chemical car…	R-MMU-2262752 Cellular responses to stress;R-MMU-8953897 Cellular responses to stimuli;R-MMU-8852276 The role of GTSE1 in G2/M progression after G2 checkpoint;R-MMU-69275 G2/M Transition;R-MMU-453274 Mitotic G2-G2/M phases;R-MMU-3371497 HSP90 chaperone cycle for steroid hormone receptors (SHR) in the presence of ligand;R-MMU-1852241 Organelle biogenesis and maintenance;R-MMU-68886 M Phase;R-MMU-5…	WP246 TNF-alpha NF-kB signaling pathway;WP450 IL-2 signaling pathway;WP387 IL-6 signaling pathway;WP2841 Focal adhesion: PI3K-Akt-mTOR signaling pathway;WP1243 EBV LMP1 signaling
P08003	Pdia4	Protein disulfide-isomerase A4	12304	323973	332485	328245	332634	329794	343879	GO:0003756;GO:0005615;GO:0005783;GO:0005788;GO:0005790;GO:0006457;GO:0009986;GO:0015035;GO:0016853;GO:0034663;GO:0034976;GO:0061077;GO:1903334	GO:0006457;GO:0034976;GO:0061077;GO:1903334	GO:0005615;GO:0005783;GO:0005788;GO:0005790;GO:0009986;GO:0034663	GO:0003756;GO:0015035;GO:0016853	mmu04141 Protein processing in endoplasmic reticulum;mmu04918 Thyroid hormone synthesis	-	-
P08071	Ltf	Lactotransferrin	17002	12714.4	2090.04	2090.04	125883	135047	119729	GO:0001503;GO:0001530;GO:0001817;GO:0002227;GO:0002376;GO:0004252;GO:0004869;GO:0005506;GO:0005576;GO:0005615;GO:0005737;GO:0005769;GO:0005886;GO:0006508;GO:0006811;GO:0006826;GO:0008201;GO:0008233;GO:0008236;GO:0009986;GO:0016787;GO:0019731;GO:0019732;GO:0030141;GO:0031640;GO:0031665;GO:0032680;GO:0032780;GO:0032991;GO:0033690;GO:0034145;GO:0042581;GO:0043123;GO:0043539;GO:0044793;GO:0045071;GO:…	GO:0001503;GO:0001817;GO:0002227;GO:0002376;GO:0006508;GO:0006811;GO:0006826;GO:0019731;GO:0019732;GO:0031640;GO:0031665;GO:0032680;GO:0032780;GO:0033690;GO:0034145;GO:0043123;GO:0044793;GO:0045071;GO:0045087;GO:0045669;GO:0045837;GO:0048525;GO:0050829;GO:0050830;GO:0051092;GO:0051673;GO:0055072;GO:0060349;GO:0061844;GO:0071902;GO:1900229;GO:1902732;GO:2000117	GO:0005576;GO:0005615;GO:0005737;GO:0005769;GO:0005886;GO:0009986;GO:0030141;GO:0032991;GO:0042581;GO:0055037	GO:0001530;GO:0004252;GO:0004869;GO:0005506;GO:0008201;GO:0008233;GO:0008236;GO:0016787;GO:0043539;GO:0046872	-	R-MMU-6803157 Antimicrobial peptides	-
P08074	Cbr2	Carbonyl reductase [NADPH] 2	12409	2090.04	2090.04	46378.1	35434.8	29384.3	26402.8	GO:0004090;GO:0005515;GO:0005739;GO:0005997;GO:0006006;GO:0006116;GO:0016491;GO:0042802;GO:0043621;GO:0050038	GO:0005997;GO:0006006;GO:0006116	GO:0005739	GO:0004090;GO:0005515;GO:0016491;GO:0042802;GO:0043621;GO:0050038	mmu00980 Metabolism of xenobiotics by cytochrome P450;mmu00590 Arachidonic acid metabolism	-	-
P08113	Hsp90b1	Endoplasmin	22027	1.23057e+06	1.49029e+06	1.56148e+06	1.37024e+06	1.28449e+06	1.36087e+06	GO:0000166;GO:0003723;GO:0005515;GO:0005524;GO:0005576;GO:0005783;GO:0005788;GO:0005789;GO:0005790;GO:0005829;GO:0005886;GO:0006457;GO:0016529;GO:0016887;GO:0019903;GO:0030433;GO:0030496;GO:0031247;GO:0032991;GO:0034663;GO:0043666;GO:0048471;GO:0050750;GO:0051082;GO:0071318	GO:0006457;GO:0030433;GO:0031247;GO:0043666;GO:0071318	GO:0005576;GO:0005783;GO:0005788;GO:0005789;GO:0005790;GO:0005829;GO:0005886;GO:0016529;GO:0030496;GO:0032991;GO:0034663;GO:0048471	GO:0000166;GO:0003723;GO:0005515;GO:0005524;GO:0016887;GO:0019903;GO:0050750;GO:0051082	mmu05132 Salmonella infection;mmu04141 Protein processing in endoplasmic reticulum;mmu04918 Thyroid hormone synthesis;mmu05418 Fluid shear stress and atherosclerosis;mmu04915 Estrogen signaling pathway;mmu05417 Lipid and atherosclerosis;mmu05215 Prostate cancer;mmu04151 PI3K-Akt signaling pathway;mmu05207 Chemical carcinogenesis - receptor activation;mmu04657 IL-17 signaling pathway	R-MMU-2173782 Binding and Uptake of Ligands by Scavenger Receptors;R-MMU-8957275 Post-translational protein phosphorylation;R-MMU-381426 Regulation of Insulin-like Growth Factor (IGF) transport and uptake by Insulin-like Growth Factor Binding Proteins (IGFBPs);R-MMU-449147 Signaling by Interleukins;R-MMU-1679131 Trafficking and processing of endosomal TLR;R-MMU-1280215 Cytokine Signaling in Immun…	WP2841 Focal adhesion: PI3K-Akt-mTOR signaling pathway;WP5023 Hypoxia-dependent self-renewal of myoblasts
P08121	Col3a1	Collagen alpha-1(III) chain	12825	99985.1	54480.5	77832.1	29289.1	23052.3	26530.9	GO:0001568;GO:0001701;GO:0001894;GO:0002020;GO:0002062;GO:0005178;GO:0005201;GO:0005576;GO:0005581;GO:0005586;GO:0005615;GO:0007160;GO:0007179;GO:0007229;GO:0007507;GO:0009314;GO:0010467;GO:0018149;GO:0021987;GO:0030020;GO:0030198;GO:0030199;GO:0030324;GO:0031012;GO:0032905;GO:0034097;GO:0035025;GO:0035264;GO:0035904;GO:0036022;GO:0042060;GO:0043588;GO:0046332;GO:0046872;GO:0048144;GO:0048251;GO:…	GO:0001568;GO:0001701;GO:0001894;GO:0002062;GO:0007160;GO:0007179;GO:0007229;GO:0007507;GO:0009314;GO:0010467;GO:0018149;GO:0021987;GO:0030198;GO:0030199;GO:0030324;GO:0032905;GO:0034097;GO:0035025;GO:0035264;GO:0035904;GO:0036022;GO:0042060;GO:0043588;GO:0048144;GO:0048251;GO:0048565;GO:0050777;GO:0051216;GO:0060350;GO:0060414;GO:0071230;GO:0097435;GO:1990776;GO:2001223	GO:0005576;GO:0005581;GO:0005586;GO:0005615;GO:0031012;GO:0062023	GO:0002020;GO:0005178;GO:0005201;GO:0030020;GO:0046332;GO:0046872;GO:0048407	mmu04611 Platelet activation;mmu05415 Diabetic cardiomyopathy;mmu05146 Amoebiasis;mmu04933 AGE-RAGE signaling pathway in diabetic complications;mmu04926 Relaxin signaling pathway;mmu04974 Protein digestion and absorption	R-MMU-422475 Axon guidance;R-MMU-9675108 Nervous system development;R-MMU-9006934 Signaling by Receptor Tyrosine Kinases;R-MMU-216083 Integrin cell surface interactions;R-MMU-6806834 Signaling by MET;R-MMU-375165 NCAM signaling for neurite out-growth;R-MMU-8875878 MET promotes cell motility;R-MMU-8874081 MET activates PTK2 signaling;R-MMU-3000171 Non-integrin membrane-ECM interactions;R-MMU-30001…	WP85 Focal adhesion;WP3855 Dysregulated miRNA targeting in insulin/PI3K-AKT signaling;WP458 Inflammatory response pathway;WP2841 Focal adhesion: PI3K-Akt-mTOR signaling pathway
P08207	S100a10	Protein S100-A10	20194	90602.1	232818	69556.4	1.00651e+06	1.08905e+06	1.22438e+06	GO:0001765;GO:0005509;GO:0005515;GO:0005615;GO:0005737;GO:0005783;GO:0005886;GO:0006900;GO:0010756;GO:0019897;GO:0042789;GO:0042803;GO:0043547;GO:0044325;GO:0045121;GO:0045944;GO:0048306;GO:0050767;GO:0051099;GO:0051496;GO:0051894;GO:0062023;GO:0071229;GO:0072659;GO:0090575;GO:0098797;GO:1900026;GO:1990665	GO:0001765;GO:0006900;GO:0010756;GO:0042789;GO:0043547;GO:0045944;GO:0050767;GO:0051099;GO:0051496;GO:0051894;GO:0071229;GO:0072659;GO:1900026	GO:0005615;GO:0005737;GO:0005783;GO:0005886;GO:0019897;GO:0045121;GO:0062023;GO:0090575;GO:0098797;GO:1990665	GO:0005509;GO:0005515;GO:0042803;GO:0044325;GO:0048306	mmu05132 Salmonella infection	R-MMU-109582 Hemostasis;R-MMU-75205 Dissolution of Fibrin Clot	WP374 Prostaglandin synthesis and regulation
P08226	Apoe	Apolipoprotein E	11816	1551352	1738705	1.66662e+06	827642	882043	784387	GO:0001540;GO:0001937;GO:0002021;GO:0005102;GO:0005319;GO:0005515;GO:0005543;GO:0005576;GO:0005615;GO:0005635;GO:0005737;GO:0005764;GO:0005768;GO:0005769;GO:0005770;GO:0005783;GO:0005794;GO:0005829;GO:0005874;GO:0005886;GO:0006629;GO:0006641;GO:0006707;GO:0006869;GO:0006874;GO:0006898;GO:0006979;GO:0007186;GO:0007263;GO:0007568;GO:0007616;GO:0008201;GO:0008203;GO:0008289;GO:0009986;GO:0010467;GO:…	GO:0001937;GO:0002021;GO:0006629;GO:0006641;GO:0006707;GO:0006869;GO:0006874;GO:0006898;GO:0006979;GO:0007186;GO:0007263;GO:0007568;GO:0007616;GO:0008203;GO:0010467;GO:0010468;GO:0010544;GO:0010596;GO:0010629;GO:0010873;GO:0010875;GO:0010877;GO:0010976;GO:0010977;GO:0015909;GO:0017038;GO:0019068;GO:0019934;GO:0030195;GO:0031175;GO:0032269;GO:0032489;GO:0032805;GO:0033344;GO:0033700;GO:0034372;GO:…	GO:0005576;GO:0005615;GO:0005635;GO:0005737;GO:0005764;GO:0005768;GO:0005769;GO:0005770;GO:0005783;GO:0005794;GO:0005829;GO:0005874;GO:0005886;GO:0009986;GO:0030425;GO:0031012;GO:0031232;GO:0034361;GO:0034362;GO:0034363;GO:0034364;GO:0034365;GO:0042627;GO:0043025;GO:0043083;GO:0045202;GO:0098978;GO:1990777	GO:0001540;GO:0005102;GO:0005319;GO:0005515;GO:0005543;GO:0008201;GO:0008289;GO:0016209;GO:0042802;GO:0042803;GO:0043395;GO:0044877;GO:0046848;GO:0046911;GO:0046983;GO:0048156;GO:0050750;GO:0060228;GO:0070326;GO:0071813;GO:0120020	mmu05010 Alzheimer disease;mmu04979 Cholesterol metabolism	R-MMU-174824 Plasma lipoprotein assembly, remodeling, and clearance;R-MMU-8963898 Plasma lipoprotein assembly;R-MMU-8963888 Chylomicron assembly;R-MMU-8964043 Plasma lipoprotein clearance;R-MMU-8963899 Plasma lipoprotein remodeling;R-MMU-8964058 HDL remodeling;R-MMU-2173782 Binding and Uptake of Ligands by Scavenger Receptors;R-MMU-8963901 Chylomicron remodeling;R-MMU-8957275 Post-translational p…	WP1 Statin pathway;WP2075 Alzheimer's disease
P08228	Sod1	Superoxide dismutase [Cu-Zn]	20655	463572	543132	646182	2237066	2215182	1986241	GO:0000302;GO:0000303;GO:0001541;GO:0001819;GO:0001895;GO:0002262;GO:0004784;GO:0005507;GO:0005515;GO:0005576;GO:0005615;GO:0005634;GO:0005654;GO:0005737;GO:0005739;GO:0005758;GO:0005764;GO:0005777;GO:0005829;GO:0005886;GO:0006749;GO:0006801;GO:0006879;GO:0006979;GO:0007283;GO:0007566;GO:0007568;GO:0007605;GO:0007626;GO:0008089;GO:0008090;GO:0008217;GO:0008270;GO:0009408;GO:0009410;GO:0010033;GO:…	GO:0000302;GO:0000303;GO:0001541;GO:0001819;GO:0001895;GO:0002262;GO:0006749;GO:0006801;GO:0006879;GO:0006979;GO:0007283;GO:0007566;GO:0007568;GO:0007605;GO:0007626;GO:0008089;GO:0008090;GO:0008217;GO:0009408;GO:0009410;GO:0010033;GO:0019226;GO:0019430;GO:0031667;GO:0032287;GO:0032930;GO:0040014;GO:0042542;GO:0042554;GO:0043066;GO:0043085;GO:0043087;GO:0043410;GO:0043524;GO:0045471;GO:0045541;GO:…	GO:0005576;GO:0005615;GO:0005634;GO:0005654;GO:0005737;GO:0005739;GO:0005758;GO:0005764;GO:0005777;GO:0005829;GO:0005886;GO:0030141;GO:0031045;GO:0031410;GO:0032839;GO:0032991;GO:0043005;GO:0043025;GO:0043209	GO:0004784;GO:0005507;GO:0005515;GO:0008270;GO:0016209;GO:0016491;GO:0019899;GO:0030346;GO:0031267;GO:0042802;GO:0046872;GO:0051087	mmu05016 Huntington disease;mmu05014 Amyotrophic lateral sclerosis;mmu05020 Prion disease;mmu05022 Pathways of neurodegeneration - multiple diseases;mmu05012 Parkinson disease;mmu05208 Chemical carcinogenesis - reactive oxygen species;mmu04213 Longevity regulating pathway - multiple species;mmu04146 Peroxisome	R-MMU-2262752 Cellular responses to stress;R-MMU-8953897 Cellular responses to stimuli;R-MMU-9711123 Cellular response to chemical stress;R-MMU-76005 Response to elevated platelet cytosolic Ca2+;R-MMU-114608 Platelet degranulation ;R-MMU-76002 Platelet activation, signaling and aggregation;R-MMU-109582 Hemostasis;R-MMU-3299685 Detoxification of Reactive Oxygen Species	WP4466 Oxidative stress and redox pathway;WP1770 One-carbon metabolism and related pathways;WP412 Oxidative stress response
P08249	Mdh2	Malate dehydrogenase, mitochondrial	17448	2090.04	2090.04	129097	133280	121172	109899	GO:0003824;GO:0005737;GO:0005739;GO:0005743;GO:0005759;GO:0005975;GO:0006099;GO:0006107;GO:0006108;GO:0006734;GO:0009060;GO:0016020;GO:0016491;GO:0016615;GO:0016616;GO:0019752;GO:0030060;GO:0043209;GO:0043621;GO:0046554	GO:0005975;GO:0006099;GO:0006107;GO:0006108;GO:0006734;GO:0009060;GO:0019752	GO:0005737;GO:0005739;GO:0005743;GO:0005759;GO:0016020;GO:0043209	GO:0003824;GO:0016491;GO:0016615;GO:0016616;GO:0030060;GO:0043621;GO:0046554	mmu01200 Carbon metabolism;mmu00620 Pyruvate metabolism;mmu00020 Citrate cycle (TCA cycle);mmu00270 Cysteine and methionine metabolism;mmu00630 Glyoxylate and dicarboxylate metabolism	R-MMU-71406 Pyruvate metabolism and Citric Acid (TCA) cycle;R-MMU-70263 Gluconeogenesis;R-MMU-70326 Glucose metabolism;R-MMU-71403 Citric acid cycle (TCA cycle);R-MMU-1428517 The citric acid (TCA) cycle and respiratory electron transport;R-MMU-71387 Metabolism of carbohydrates	WP157 Glycolysis and gluconeogenesis;WP662 Amino acid metabolism;WP434 TCA cycle
P08607	C4bp	C4b-binding protein	12269	444050	557561	685934	775485	734669	720260	GO:0002376;GO:0005515;GO:0005576;GO:0005615;GO:0006958;GO:0009609;GO:0045087;GO:0045732;GO:0045959;GO:1903027	GO:0002376;GO:0006958;GO:0009609;GO:0045087;GO:0045732;GO:0045959;GO:1903027	GO:0005576;GO:0005615	GO:0005515	mmu04610 Complement and coagulation cascades;mmu05133 Pertussis	-	-
P08775	Polr2a	DNA-directed RNA polymerase II subunit RPB1	20020	323015	517472	302918	208913	191365	223483	GO:0000791;GO:0000974;GO:0001046;GO:0001055;GO:0003677;GO:0003899;GO:0005515;GO:0005634;GO:0005654;GO:0005665;GO:0005694;GO:0005737;GO:0006351;GO:0006353;GO:0006366;GO:0008022;GO:0016740;GO:0016779;GO:0019900;GO:0031625;GO:0033120;GO:0046872;GO:1990841	GO:0006351;GO:0006353;GO:0006366;GO:0033120	GO:0000791;GO:0000974;GO:0005634;GO:0005654;GO:0005665;GO:0005694;GO:0005737	GO:0001046;GO:0001055;GO:0003677;GO:0003899;GO:0005515;GO:0008022;GO:0016740;GO:0016779;GO:0019900;GO:0031625;GO:0046872;GO:1990841	mmu05016 Huntington disease;mmu03020 RNA polymerase	R-MMU-72163 mRNA Splicing - Major Pathway;R-MMU-72172 mRNA Splicing;R-MMU-72203 Processing of Capped Intron-Containing Pre-mRNA;R-MMU-72165 mRNA Splicing - Minor Pathway;R-MMU-6781823 Formation of TC-NER Pre-Incision Complex;R-MMU-6781827 Transcription-Coupled Nucleotide Excision Repair (TC-NER);R-MMU-5696398 Nucleotide Excision Repair;R-MMU-6782135 Dual incision in TC-NER;R-MMU-6796648 TP53 Regu…	WP310 mRNA processing;WP567 Eukaryotic transcription initiation;WP2185 Purine metabolism;WP1244 Estrogen signaling
P09041	Pgk2	Phosphoglycerate kinase 2	18663	272313	252028	251679	170525	173602	140708	GO:0000166;GO:0004618;GO:0005524;GO:0005737;GO:0005829;GO:0005929;GO:0006094;GO:0006096;GO:0016301;GO:0016310;GO:0016740;GO:0030317;GO:0035686;GO:0043531	GO:0006094;GO:0006096;GO:0016310;GO:0030317	GO:0005737;GO:0005829;GO:0005929;GO:0035686	GO:0000166;GO:0004618;GO:0005524;GO:0016301;GO:0016740;GO:0043531	mmu01200 Carbon metabolism;mmu00010 Glycolysis / Gluconeogenesis;mmu01230 Biosynthesis of amino acids;mmu04066 HIF-1 signaling pathway	R-MMU-70263 Gluconeogenesis;R-MMU-70326 Glucose metabolism;R-MMU-70171 Glycolysis;R-MMU-71387 Metabolism of carbohydrates	WP157 Glycolysis and gluconeogenesis
P09055	Itgb1	Integrin beta-1	16412	252717	305120	194604	200011	203259	174089	GO:0000082;GO:0000132;GO:0001669;GO:0001701;GO:0001708;GO:0001894;GO:0001968;GO:0002020;GO:0002042;GO:0003779;GO:0005102;GO:0005178;GO:0005515;GO:0005518;GO:0005604;GO:0005737;GO:0005768;GO:0005886;GO:0005911;GO:0005912;GO:0005925;GO:0006909;GO:0007155;GO:0007159;GO:0007160;GO:0007161;GO:0007229;GO:0008277;GO:0008284;GO:0008285;GO:0008305;GO:0008354;GO:0008542;GO:0009897;GO:0009986;GO:0010710;GO:…	GO:0000082;GO:0000132;GO:0001701;GO:0001708;GO:0001894;GO:0002042;GO:0006909;GO:0007155;GO:0007159;GO:0007160;GO:0007161;GO:0007229;GO:0008277;GO:0008284;GO:0008285;GO:0008354;GO:0008542;GO:0010710;GO:0010763;GO:0010811;GO:0010976;GO:0016477;GO:0021943;GO:0023035;GO:0030030;GO:0030032;GO:0030335;GO:0031175;GO:0031345;GO:0031589;GO:0031623;GO:0032594;GO:0033627;GO:0034113;GO:0035024;GO:0043065;GO:…	GO:0001669;GO:0005604;GO:0005737;GO:0005768;GO:0005886;GO:0005911;GO:0005912;GO:0005925;GO:0008305;GO:0009897;GO:0009986;GO:0014704;GO:0016020;GO:0016021;GO:0030054;GO:0030056;GO:0030175;GO:0031410;GO:0031594;GO:0032587;GO:0034665;GO:0034666;GO:0034667;GO:0034674;GO:0034677;GO:0034679;GO:0034680;GO:0034681;GO:0035748;GO:0042383;GO:0042995;GO:0043197;GO:0043235;GO:0045121;GO:0045202;GO:0045211;GO:…	GO:0001968;GO:0002020;GO:0003779;GO:0005102;GO:0005178;GO:0005515;GO:0005518;GO:0019900;GO:0019901;GO:0019904;GO:0019960;GO:0038023;GO:0043236;GO:0044877;GO:0046872;GO:0046982;GO:0050839;GO:0051393;GO:0098639;GO:1990782	mmu04810 Regulation of actin cytoskeleton;mmu05100 Bacterial invasion of epithelial cells;mmu04145 Phagosome;mmu04510 Focal adhesion;mmu04530 Tight junction;mmu04611 Platelet activation;mmu05205 Proteoglycans in cancer;mmu04670 Leukocyte transendothelial migration;mmu04512 ECM-receptor interaction;mmu05135 Yersinia infection;mmu05412 Arrhythmogenic right ventricular cardiomyopathy;mmu05410 Hypert…	R-MMU-373760 L1CAM interactions;R-MMU-109582 Hemostasis;R-MMU-9012999 RHO GTPase cycle;R-MMU-446353 Cell-extracellular matrix interactions;R-MMU-445144 Signal transduction by L1;R-MMU-422475 Axon guidance;R-MMU-9675108 Nervous system development;R-MMU-9006934 Signaling by Receptor Tyrosine Kinases;R-MMU-9013408 RHOG GTPase cycle;R-MMU-3000170 Syndecan interactions;R-MMU-216083 Integrin cell surfa…	WP6 Integrin-mediated cell adhesion;WP2573 Primary focal segmental glomerulosclerosis (FSGS);WP85 Focal adhesion;WP193 Hepatocyte growth factor receptor signaling;WP1763 PluriNetWork: mechanisms associated with pluripotency;WP2841 Focal adhesion: PI3K-Akt-mTOR signaling pathway;WP3675 Factors and pathways affecting insulin-like growth factor (IGF1)-Akt signaling;WP2074 Neural crest differentiation
P09103	P4hb	Protein disulfide-isomerase	18453	990710	962517	954579	1.81561e+06	1.93824e+06	1.8481e+06	GO:0003756;GO:0003779;GO:0004656;GO:0005178;GO:0005515;GO:0005783;GO:0005793;GO:0005829;GO:0005856;GO:0005886;GO:0006457;GO:0009897;GO:0015035;GO:0016020;GO:0016222;GO:0016853;GO:0016972;GO:0018401;GO:0019899;GO:0030027;GO:0032991;GO:0034663;GO:0034975;GO:0034976;GO:0044877;GO:0045785;GO:0046598;GO:0046982;GO:0071456;GO:0098761;GO:1900026;GO:1902175	GO:0006457;GO:0018401;GO:0034975;GO:0034976;GO:0045785;GO:0046598;GO:0071456;GO:0098761;GO:1900026;GO:1902175	GO:0005783;GO:0005793;GO:0005829;GO:0005856;GO:0005886;GO:0009897;GO:0016020;GO:0016222;GO:0030027;GO:0032991;GO:0034663	GO:0003756;GO:0003779;GO:0004656;GO:0005178;GO:0005515;GO:0015035;GO:0016853;GO:0016972;GO:0019899;GO:0044877;GO:0046982	mmu04141 Protein processing in endoplasmic reticulum	R-MMU-2262752 Cellular responses to stress;R-MMU-8953897 Cellular responses to stimuli;R-MMU-9711123 Cellular response to chemical stress;R-MMU-5358346 Hedgehog ligand biogenesis;R-MMU-5358351 Signaling by Hedgehog;R-MMU-3299685 Detoxification of Reactive Oxygen Species;R-MMU-174824 Plasma lipoprotein assembly, remodeling, and clearance;R-MMU-8963898 Plasma lipoprotein assembly;R-MMU-8963888 Chyl…	-
P09242	Alpl	Alkaline phosphatase, tissue-nonspecific isozyme	11647	434577	274350	337187	134713	145652	126449	GO:0001958;GO:0003006;GO:0003824;GO:0004035;GO:0005509;GO:0005515;GO:0005615;GO:0005739;GO:0005758;GO:0005886;GO:0010259;GO:0016020;GO:0016311;GO:0016462;GO:0016787;GO:0016791;GO:0019725;GO:0030282;GO:0031012;GO:0031214;GO:0031225;GO:0031966;GO:0033883;GO:0034516;GO:0042822;GO:0046677;GO:0046872;GO:0050187;GO:0051384;GO:0052732;GO:0055062;GO:0055074;GO:0065010;GO:0071407;GO:0110148;GO:0120162;GO:…	GO:0001958;GO:0003006;GO:0010259;GO:0016311;GO:0019725;GO:0030282;GO:0031214;GO:0034516;GO:0042822;GO:0046677;GO:0051384;GO:0055062;GO:0055074;GO:0071407;GO:0110148;GO:0120162;GO:0140651;GO:1904383	GO:0005615;GO:0005739;GO:0005758;GO:0005886;GO:0016020;GO:0031012;GO:0031225;GO:0031966;GO:0065010	GO:0003824;GO:0004035;GO:0005509;GO:0005515;GO:0016462;GO:0016787;GO:0016791;GO:0033883;GO:0046872;GO:0050187;GO:0052732	mmu01240 Biosynthesis of cofactors;mmu00790 Folate biosynthesis;mmu00730 Thiamine metabolism	R-MMU-163125 Post-translational modification: synthesis of GPI-anchored proteins	WP246 TNF-alpha NF-kB signaling pathway;WP1270 Endochondral ossification
P09405	Ncl	Nucleolin	17975	152729	173899	213264	2.83626e+06	2.52499e+06	2.80147e+06	GO:0001525;GO:0001533;GO:0001650;GO:0001651;GO:0003676;GO:0003677;GO:0003697;GO:0003723;GO:0005102;GO:0005509;GO:0005515;GO:0005634;GO:0005654;GO:0005681;GO:0005694;GO:0005730;GO:0005737;GO:0005938;GO:0006897;GO:0008022;GO:0009986;GO:0017148;GO:0032755;GO:0032760;GO:0035368;GO:0036464;GO:0042134;GO:0042162;GO:0042393;GO:0042802;GO:0043066;GO:0043236;GO:0043565;GO:0044547;GO:0045944;GO:0048026;GO:…	GO:0001525;GO:0006897;GO:0017148;GO:0032755;GO:0032760;GO:0043066;GO:0045944;GO:0048026;GO:0071222;GO:0071364;GO:1901838;GO:1990830;GO:2000232	GO:0001533;GO:0001650;GO:0001651;GO:0005634;GO:0005654;GO:0005681;GO:0005694;GO:0005730;GO:0005737;GO:0005938;GO:0009986;GO:0036464;GO:1990904	GO:0003676;GO:0003677;GO:0003697;GO:0003723;GO:0005102;GO:0005509;GO:0005515;GO:0008022;GO:0035368;GO:0042134;GO:0042162;GO:0042393;GO:0042802;GO:0043236;GO:0043565;GO:0044547;GO:0048027;GO:0140297;GO:1990631	-	R-MMU-6791226 Major pathway of rRNA processing in the nucleolus and cytosol;R-MMU-72312 rRNA processing;R-MMU-8868773 rRNA processing in the nucleus and cytosol	WP310 mRNA processing;WP1763 PluriNetWork: mechanisms associated with pluripotency
P09411	Pgk1	Phosphoglycerate kinase 1	18655	122322	139092	132422	224345	216948	188973	GO:0000166;GO:0004618;GO:0005515;GO:0005524;GO:0005615;GO:0005737;GO:0005829;GO:0005975;GO:0006094;GO:0006096;GO:0016301;GO:0016310;GO:0016525;GO:0016740;GO:0031639;GO:0043531;GO:0045121;GO:0047134;GO:0071456	GO:0005975;GO:0006094;GO:0006096;GO:0016310;GO:0016525;GO:0031639;GO:0071456	GO:0005615;GO:0005737;GO:0005829;GO:0045121	GO:0000166;GO:0004618;GO:0005515;GO:0005524;GO:0016301;GO:0016740;GO:0043531;GO:0047134	mmu01200 Carbon metabolism;mmu00010 Glycolysis / Gluconeogenesis;mmu01230 Biosynthesis of amino acids;mmu04066 HIF-1 signaling pathway	R-MMU-70263 Gluconeogenesis;R-MMU-70326 Glucose metabolism;R-MMU-70171 Glycolysis;R-MMU-71387 Metabolism of carbohydrates	WP157 Glycolysis and gluconeogenesis
P09528	Fth1	Ferritin heavy chain	14319	4497363	3.96947e+06	5308972	13296330	12150199	10892054	GO:0004322;GO:0005506;GO:0005576;GO:0005737;GO:0005739;GO:0006826;GO:0006879;GO:0006880;GO:0008198;GO:0008199;GO:0016491;GO:0042802;GO:0044754;GO:0046872;GO:0048147;GO:0060547;GO:0071682	GO:0006826;GO:0006879;GO:0006880;GO:0048147;GO:0060547	GO:0005576;GO:0005737;GO:0005739;GO:0044754;GO:0071682	GO:0004322;GO:0005506;GO:0008198;GO:0008199;GO:0016491;GO:0042802;GO:0046872	mmu04216 Ferroptosis;mmu04978 Mineral absorption;mmu04217 Necroptosis	R-MMU-199992 trans-Golgi Network Vesicle Budding;R-MMU-432722 Golgi Associated Vesicle Biogenesis;R-MMU-917937 Iron uptake and transport	WP1596 Iron homeostasis
P09581	Csf1r	Macrophage colony-stimulating factor 1 receptor	12978	2090.04	2090.04	2090.04	34150.4	48744.3	27566.8	GO:0000166;GO:0001934;GO:0002244;GO:0002376;GO:0002931;GO:0004672;GO:0004713;GO:0004714;GO:0005011;GO:0005515;GO:0005524;GO:0005654;GO:0005886;GO:0005887;GO:0006468;GO:0006954;GO:0007169;GO:0007275;GO:0007411;GO:0008283;GO:0008284;GO:0008285;GO:0008360;GO:0009986;GO:0010759;GO:0014005;GO:0016020;GO:0016021;GO:0016301;GO:0016310;GO:0016740;GO:0018108;GO:0019221;GO:0019903;GO:0019955;GO:0021542;GO:…	GO:0001934;GO:0002244;GO:0002376;GO:0002931;GO:0006468;GO:0006954;GO:0007169;GO:0007275;GO:0007411;GO:0008283;GO:0008284;GO:0008285;GO:0008360;GO:0010759;GO:0014005;GO:0016310;GO:0018108;GO:0019221;GO:0021542;GO:0021772;GO:0021879;GO:0030097;GO:0030316;GO:0030335;GO:0031529;GO:0032722;GO:0032944;GO:0033674;GO:0036006;GO:0038145;GO:0042531;GO:0043066;GO:0044794;GO:0045087;GO:0045124;GO:0045217;GO:…	GO:0005654;GO:0005886;GO:0005887;GO:0009986;GO:0016020;GO:0016021;GO:0043231;GO:0043235;GO:1990682	GO:0000166;GO:0004672;GO:0004713;GO:0004714;GO:0005011;GO:0005515;GO:0005524;GO:0016301;GO:0016740;GO:0019903;GO:0019955;GO:0042803	mmu04015 Rap1 signaling pathway;mmu05221 Acute myeloid leukemia;mmu04014 Ras signaling pathway;mmu04151 PI3K-Akt signaling pathway;mmu04380 Osteoclast differentiation;mmu04640 Hematopoietic cell lineage;mmu04010 MAPK signaling pathway;mmu04061 Viral protein interaction with cytokine and cytokine receptor;mmu05202 Transcriptional misregulation in cancer;mmu04060 Cytokine-cytokine receptor interact…	R-MMU-449147 Signaling by Interleukins;R-MMU-449836 Other interleukin signaling;R-MMU-1280215 Cytokine Signaling in Immune system	WP2841 Focal adhesion: PI3K-Akt-mTOR signaling pathway
P09671	Sod2	Superoxide dismutase [Mn], mitochondrial	20656	2090.04	2090.04	17247	52321	90038.9	73831.2	GO:0000302;GO:0000303;GO:0001306;GO:0001315;GO:0001836;GO:0001889;GO:0003032;GO:0003069;GO:0003677;GO:0004784;GO:0005515;GO:0005737;GO:0005739;GO:0005743;GO:0005759;GO:0006357;GO:0006749;GO:0006801;GO:0006979;GO:0007005;GO:0007507;GO:0007626;GO:0008217;GO:0008285;GO:0008630;GO:0008631;GO:0008637;GO:0009410;GO:0009791;GO:0010332;GO:0010729;GO:0014823;GO:0016491;GO:0019430;GO:0019825;GO:0019899;GO:…	GO:0000302;GO:0000303;GO:0001306;GO:0001315;GO:0001836;GO:0001889;GO:0003032;GO:0003069;GO:0006357;GO:0006749;GO:0006801;GO:0006979;GO:0007005;GO:0007507;GO:0007626;GO:0008217;GO:0008285;GO:0008630;GO:0008631;GO:0008637;GO:0009410;GO:0009791;GO:0010332;GO:0010729;GO:0014823;GO:0019430;GO:0022904;GO:0030097;GO:0030335;GO:0031667;GO:0032364;GO:0042311;GO:0042542;GO:0042554;GO:0042743;GO:0043066;GO:…	GO:0005737;GO:0005739;GO:0005743;GO:0005759;GO:0042645;GO:0043209	GO:0003677;GO:0004784;GO:0005515;GO:0016491;GO:0019825;GO:0019899;GO:0030145;GO:0042802;GO:0046872	mmu05016 Huntington disease;mmu05208 Chemical carcinogenesis - reactive oxygen species;mmu05417 Lipid and atherosclerosis;mmu04213 Longevity regulating pathway - multiple species;mmu04146 Peroxisome;mmu04211 Longevity regulating pathway;mmu04068 FoxO signaling pathway	R-MMU-2262752 Cellular responses to stress;R-MMU-8953897 Cellular responses to stimuli;R-MMU-9711123 Cellular response to chemical stress;R-MMU-1852241 Organelle biogenesis and maintenance;R-MMU-3299685 Detoxification of Reactive Oxygen Species;R-MMU-1592230 Mitochondrial biogenesis;R-MMU-2151201 Transcriptional activation of mitochondrial biogenesis	WP4466 Oxidative stress and redox pathway;WP1770 One-carbon metabolism and related pathways;WP412 Oxidative stress response
P09813	Apoa2	Apolipoprotein A-II	11807	78678.5	205738	143548	468692	432741	377772	GO:0002719;GO:0005102;GO:0005319;GO:0005543;GO:0005576;GO:0005615;GO:0005829;GO:0006656;GO:0006869;GO:0008035;GO:0008203;GO:0008289;GO:0009395;GO:0009749;GO:0010873;GO:0010903;GO:0015485;GO:0018158;GO:0018206;GO:0030300;GO:0030301;GO:0031072;GO:0031100;GO:0031210;GO:0031647;GO:0032375;GO:0032757;GO:0033344;GO:0033700;GO:0034190;GO:0034361;GO:0034364;GO:0034366;GO:0034370;GO:0034374;GO:0034375;GO:…	GO:0002719;GO:0006656;GO:0006869;GO:0008203;GO:0009395;GO:0009749;GO:0010873;GO:0010903;GO:0018158;GO:0018206;GO:0030300;GO:0030301;GO:0031100;GO:0031647;GO:0032375;GO:0032757;GO:0033344;GO:0033700;GO:0034370;GO:0034374;GO:0034375;GO:0034380;GO:0034384;GO:0042157;GO:0042632;GO:0043691;GO:0046340;GO:0050766;GO:0050821;GO:0050995;GO:0050996;GO:0060192;GO:0060621;GO:0060695	GO:0005576;GO:0005615;GO:0005829;GO:0034361;GO:0034364;GO:0034366;GO:0042627	GO:0005102;GO:0005319;GO:0005543;GO:0008035;GO:0008289;GO:0015485;GO:0031072;GO:0031210;GO:0034190;GO:0042803;GO:0046982;GO:0055102;GO:0060228;GO:0070653;GO:0120020	mmu04979 Cholesterol metabolism;mmu03320 PPAR signaling pathway	R-MMU-174824 Plasma lipoprotein assembly, remodeling, and clearance;R-MMU-8963898 Plasma lipoprotein assembly;R-MMU-8963888 Chylomicron assembly;R-MMU-8963899 Plasma lipoprotein remodeling;R-MMU-8963901 Chylomicron remodeling;R-MMU-8957275 Post-translational protein phosphorylation;R-MMU-196854 Metabolism of vitamins and cofactors;R-MMU-381426 Regulation of Insulin-like Growth Factor (IGF) transp…	WP2316 PPAR signaling pathway
P0C6F1	Dnah2	Dynein axonemal heavy chain 2	327954	2090.04	55778.8	112487	216385	217523	199967	GO:0000166;GO:0003341;GO:0005524;GO:0005737;GO:0005856;GO:0005858;GO:0005874;GO:0005929;GO:0005930;GO:0007018;GO:0008569;GO:0030286;GO:0031514;GO:0036126;GO:0036156;GO:0036159;GO:0042995;GO:0045505;GO:0051959;GO:0060285	GO:0003341;GO:0007018;GO:0036159;GO:0060285	GO:0005737;GO:0005856;GO:0005858;GO:0005874;GO:0005929;GO:0005930;GO:0030286;GO:0031514;GO:0036126;GO:0036156;GO:0042995	GO:0000166;GO:0005524;GO:0008569;GO:0045505;GO:0051959	mmu05016 Huntington disease;mmu05014 Amyotrophic lateral sclerosis;mmu05022 Pathways of neurodegeneration - multiple diseases	-	-
P10107	Anxa1	Annexin A1	16952	447284	479596	502083	217567	233165	178972	GO:0001533;GO:0001780;GO:0002250;GO:0002376;GO:0002548;GO:0002685;GO:0003697;GO:0003727;GO:0004859;GO:0005509;GO:0005515;GO:0005543;GO:0005544;GO:0005576;GO:0005615;GO:0005634;GO:0005654;GO:0005737;GO:0005768;GO:0005829;GO:0005884;GO:0005886;GO:0005929;GO:0006909;GO:0006954;GO:0007165;GO:0007166;GO:0007187;GO:0008360;GO:0009986;GO:0010165;GO:0014839;GO:0016020;GO:0016324;GO:0016328;GO:0018149;GO:…	GO:0001780;GO:0002250;GO:0002376;GO:0002548;GO:0002685;GO:0006909;GO:0006954;GO:0007165;GO:0007166;GO:0007187;GO:0008360;GO:0010165;GO:0014839;GO:0018149;GO:0030073;GO:0030216;GO:0030850;GO:0031018;GO:0031340;GO:0031394;GO:0031532;GO:0032355;GO:0032508;GO:0032652;GO:0032717;GO:0032743;GO:0033031;GO:0035924;GO:0042063;GO:0042102;GO:0042119;GO:0042127;GO:0043065;GO:0043434;GO:0044849;GO:0045087;GO:…	GO:0001533;GO:0005576;GO:0005615;GO:0005634;GO:0005654;GO:0005737;GO:0005768;GO:0005829;GO:0005884;GO:0005886;GO:0005929;GO:0009986;GO:0016020;GO:0016324;GO:0016328;GO:0019898;GO:0031232;GO:0031410;GO:0031514;GO:0031966;GO:0032991;GO:0042383;GO:0042629;GO:0042995;GO:0062023;GO:0070062	GO:0003697;GO:0003727;GO:0004859;GO:0005509;GO:0005515;GO:0005543;GO:0005544;GO:0019834;GO:0036121;GO:0042802;GO:0046872;GO:0048306;GO:1990814	-	R-MMU-444473 Formyl peptide receptors bind formyl peptides and many other ligands;R-MMU-416476 G alpha (q) signalling events;R-MMU-418594 G alpha (i) signalling events;R-MMU-375276 Peptide ligand-binding receptors;R-MMU-373076 Class A/1 (Rhodopsin-like receptors);R-MMU-500792 GPCR ligand binding	WP374 Prostaglandin synthesis and regulation;WP2432 Spinal cord injury
P10126	Eef1a1	Elongation factor 1-alpha 1	13627	4.03869e+06	4464195	4266672	3663475	3.35219e+06	3.55289e+06	GO:0000049;GO:0000166;GO:0003729;GO:0003746;GO:0003924;GO:0005515;GO:0005516;GO:0005525;GO:0005634;GO:0005730;GO:0005737;GO:0005829;GO:0005886;GO:0006412;GO:0006414;GO:0010942;GO:0010976;GO:0016020;GO:0019900;GO:0019901;GO:0030864;GO:0032587;GO:0042802;GO:0043209;GO:0071364;GO:1900022;GO:1901363;GO:1903427	GO:0006412;GO:0006414;GO:0010942;GO:0010976;GO:0071364;GO:1900022;GO:1903427	GO:0005634;GO:0005730;GO:0005737;GO:0005829;GO:0005886;GO:0016020;GO:0030864;GO:0032587;GO:0043209	GO:0000049;GO:0000166;GO:0003729;GO:0003746;GO:0003924;GO:0005515;GO:0005516;GO:0005525;GO:0019900;GO:0019901;GO:0042802;GO:1901363	mmu03013 Nucleocytoplasmic transport;mmu05134 Legionellosis;mmu05140 Leishmaniasis	R-MMU-2262752 Cellular responses to stress;R-MMU-8953897 Cellular responses to stimuli;R-MMU-72766 Translation;R-MMU-3371556 Cellular response to heat stress;R-MMU-8876725 Protein methylation	WP307 Translation factors;WP572 EGFR1 signaling pathway
P10493	Nid1	Nidogen-1	18073	139483	144009	146545	332184	19022	10287.3	GO:0005201;GO:0005509;GO:0005515;GO:0005518;GO:0005576;GO:0005604;GO:0005886;GO:0007155;GO:0007160;GO:0010811;GO:0030198;GO:0031012;GO:0032836;GO:0043236;GO:0043237;GO:0043394;GO:0050840;GO:0062023;GO:0071944	GO:0007155;GO:0007160;GO:0010811;GO:0030198;GO:0032836	GO:0005576;GO:0005604;GO:0005886;GO:0031012;GO:0062023;GO:0071944	GO:0005201;GO:0005509;GO:0005515;GO:0005518;GO:0043236;GO:0043237;GO:0043394;GO:0050840	-	R-MMU-3000157 Laminin interactions;R-MMU-1474244 Extracellular matrix organization;R-MMU-1474228 Degradation of the extracellular matrix	-
P10518	Alad	Delta-aminolevulinic acid dehydratase	17025	1336322	1.28724e+06	1.23944e+06	935424	947408	918032	GO:0003824;GO:0004655;GO:0005615;GO:0005829;GO:0006779;GO:0006783;GO:0007584;GO:0008152;GO:0008270;GO:0009410;GO:0010033;GO:0010038;GO:0010043;GO:0016829;GO:0033014;GO:0042802;GO:0045471;GO:0046685;GO:0046686;GO:0046872;GO:0051260;GO:0071353;GO:1901799;GO:1904854	GO:0006779;GO:0006783;GO:0007584;GO:0008152;GO:0009410;GO:0010033;GO:0010038;GO:0010043;GO:0033014;GO:0045471;GO:0046685;GO:0046686;GO:0051260;GO:0071353;GO:1901799	GO:0005615;GO:0005829	GO:0003824;GO:0004655;GO:0008270;GO:0016829;GO:0042802;GO:0046872;GO:1904854	mmu01240 Biosynthesis of cofactors;mmu00860 Porphyrin metabolism	R-MMU-189445 Metabolism of porphyrins;R-MMU-189451 Heme biosynthesis	-
P10605	Ctsb	Cathepsin B	13030	2090.04	2090.04	2090.04	139512	148130	101491	GO:0004175;GO:0004197;GO:0005518;GO:0005576;GO:0005615;GO:0005737;GO:0005739;GO:0005764;GO:0005886;GO:0005901;GO:0006508;GO:0006590;GO:0008233;GO:0008234;GO:0009897;GO:0009986;GO:0010466;GO:0016020;GO:0016324;GO:0016787;GO:0030574;GO:0030984;GO:0042277;GO:0042383;GO:0043394;GO:0043621;GO:0044877;GO:0046697;GO:0046718;GO:0048471;GO:0050790;GO:0051603;GO:0060548;GO:0062023;GO:1904090	GO:0006508;GO:0006590;GO:0010466;GO:0030574;GO:0046697;GO:0046718;GO:0050790;GO:0051603;GO:0060548	GO:0005576;GO:0005615;GO:0005737;GO:0005739;GO:0005764;GO:0005886;GO:0005901;GO:0009897;GO:0009986;GO:0016020;GO:0016324;GO:0042383;GO:0048471;GO:0062023;GO:1904090	GO:0004175;GO:0004197;GO:0005518;GO:0008233;GO:0008234;GO:0016787;GO:0030984;GO:0042277;GO:0043394;GO:0043621;GO:0044877	mmu04142 Lysosome;mmu04140 Autophagy - animal;mmu04210 Apoptosis;mmu04924 Renin secretion;mmu04612 Antigen processing and presentation;mmu04621 NOD-like receptor signaling pathway	R-MMU-2132295 MHC class II antigen presentation;R-MMU-1679131 Trafficking and processing of endosomal TLR;R-MMU-2022090 Assembly of collagen fibrils and other multimeric structures;R-MMU-1474290 Collagen formation;R-MMU-168898 Toll-like Receptor Cascades;R-MMU-1474244 Extracellular matrix organization;R-MMU-1442490 Collagen degradation;R-MMU-1474228 Degradation of the extracellular matrix	-
P10630	Eif4a2	Eukaryotic initiation factor 4A-II	13682	484490	300661	355659	375599	392810	350534	GO:0000166;GO:0002183;GO:0003676;GO:0003723;GO:0003724;GO:0003743;GO:0004386;GO:0005524;GO:0016787;GO:0016887;GO:0048471;GO:1900260;GO:1990830	GO:0002183;GO:1900260;GO:1990830	GO:0048471	GO:0000166;GO:0003676;GO:0003723;GO:0003724;GO:0003743;GO:0004386;GO:0005524;GO:0016787;GO:0016887	-	R-MMU-72613 Eukaryotic Translation Initiation;R-MMU-72737 Cap-dependent Translation Initiation;R-MMU-72706 GTP hydrolysis and joining of the 60S ribosomal subunit;R-MMU-156827 L13a-mediated translational silencing of Ceruloplasmin expression;R-MMU-72649 Translation initiation complex formation;R-MMU-72702 Ribosomal scanning and start codon recognition;R-MMU-72662 Activation of the mRNA upon bindi…	WP310 mRNA processing;WP307 Translation factors
P10852	Slc3a2	4F2 cell-surface antigen heavy chain	17254	1.02084e+06	812790	960202	1.06611e+06	1.3915e+06	1.42199e+06	GO:0003725;GO:0003824;GO:0005515;GO:0005654;GO:0005764;GO:0005886;GO:0005975;GO:0006865;GO:0009925;GO:0009986;GO:0015173;GO:0015175;GO:0015180;GO:0015190;GO:0015804;GO:0015820;GO:0015823;GO:0016020;GO:0016021;GO:0016323;GO:0016324;GO:0030054;GO:0043025;GO:0043330;GO:0044225;GO:0045202;GO:0046718;GO:0098713;GO:1903801;GO:1904273;GO:1990184	GO:0005975;GO:0006865;GO:0015804;GO:0015820;GO:0015823;GO:0043330;GO:0046718;GO:0098713;GO:1903801;GO:1904273	GO:0005654;GO:0005764;GO:0005886;GO:0009925;GO:0009986;GO:0016020;GO:0016021;GO:0016323;GO:0016324;GO:0030054;GO:0043025;GO:0044225;GO:0045202;GO:1990184	GO:0003725;GO:0003824;GO:0005515;GO:0015173;GO:0015175;GO:0015180;GO:0015190	mmu04216 Ferroptosis;mmu04150 mTOR signaling pathway;mmu04974 Protein digestion and absorption	R-MMU-71291 Metabolism of amino acids and derivatives;R-MMU-71240 Tryptophan catabolism;R-MMU-352230 Amino acid transport across the plasma membrane;R-MMU-425393 Transport of inorganic cations/anions and amino acids/oligopeptides;R-MMU-425407 SLC-mediated transmembrane transport	-
P10922	H1f0	Histone H1.0	14958	2090.04	2090.04	2090.04	159826	168515	214595	GO:0000785;GO:0000786;GO:0000791;GO:0003677;GO:0003680;GO:0003690;GO:0005634;GO:0005654;GO:0005694;GO:0005794;GO:0006334;GO:0015629;GO:0016604;GO:0017053;GO:0030261;GO:0031490;GO:0031492;GO:0031507;GO:0045910;GO:2000679	GO:0006334;GO:0030261;GO:0031507;GO:0045910;GO:2000679	GO:0000785;GO:0000786;GO:0000791;GO:0005634;GO:0005654;GO:0005694;GO:0005794;GO:0015629;GO:0016604;GO:0017053	GO:0003677;GO:0003680;GO:0003690;GO:0031490;GO:0031492	-	R-MMU-2262752 Cellular responses to stress;R-MMU-8953897 Cellular responses to stimuli;R-MMU-5357801 Programmed Cell Death;R-MMU-75153 Apoptotic execution phase;R-MMU-109581 Apoptosis;R-MMU-140342 Apoptosis induced DNA fragmentation;R-MMU-2559584 Formation of Senescence-Associated Heterochromatin Foci (SAHF);R-MMU-2559583 Cellular Senescence;R-MMU-2559586 DNA Damage/Telomere Stress Induced Senesc…	-
P11031	Sub1	Activated RNA polymerase II transcriptional coactivator p15	20024	2090.04	232636	2090.04	388400	339436	296888	GO:0000978;GO:0001111;GO:0003677;GO:0003697;GO:0003713;GO:0005634;GO:0005654;GO:0005667;GO:0005730;GO:0006355;GO:0006357;GO:0042802;GO:0051053;GO:0060261;GO:0060395	GO:0001111;GO:0006355;GO:0006357;GO:0051053;GO:0060261;GO:0060395	GO:0005634;GO:0005654;GO:0005667;GO:0005730	GO:0000978;GO:0003677;GO:0003697;GO:0003713;GO:0042802	-	-	-
P11087	Col1a1	Collagen alpha-1(I) chain	12842	253348	184986	187732	85159.7	100534	115475	GO:0001501;GO:0001503;GO:0001568;GO:0001649;GO:0001957;GO:0001958;GO:0002020;GO:0005201;GO:0005515;GO:0005576;GO:0005581;GO:0005584;GO:0005615;GO:0005737;GO:0005783;GO:0005794;GO:0007601;GO:0007605;GO:0009612;GO:0010718;GO:0010812;GO:0015031;GO:0030020;GO:0030141;GO:0030198;GO:0030199;GO:0030335;GO:0031012;GO:0032964;GO:0034504;GO:0034505;GO:0038063;GO:0042060;GO:0042802;GO:0043588;GO:0043589;GO:…	GO:0001501;GO:0001503;GO:0001568;GO:0001649;GO:0001957;GO:0001958;GO:0007601;GO:0007605;GO:0009612;GO:0010718;GO:0010812;GO:0015031;GO:0030198;GO:0030199;GO:0030335;GO:0032964;GO:0034504;GO:0034505;GO:0038063;GO:0042060;GO:0043588;GO:0043589;GO:0045893;GO:0048705;GO:0048706;GO:0060325;GO:0060346;GO:0060351;GO:0071230;GO:0071260;GO:0090263	GO:0005576;GO:0005581;GO:0005584;GO:0005615;GO:0005737;GO:0005783;GO:0005794;GO:0030141;GO:0031012;GO:0062023	GO:0002020;GO:0005201;GO:0005515;GO:0030020;GO:0042802;GO:0046872;GO:0048407	mmu04510 Focal adhesion;mmu04611 Platelet activation;mmu05415 Diabetic cardiomyopathy;mmu05205 Proteoglycans in cancer;mmu05146 Amoebiasis;mmu04512 ECM-receptor interaction;mmu05165 Human papillomavirus infection;mmu04933 AGE-RAGE signaling pathway in diabetic complications;mmu04926 Relaxin signaling pathway;mmu04974 Protein digestion and absorption;mmu04151 PI3K-Akt signaling pathway	R-MMU-76002 Platelet activation, signaling and aggregation;R-MMU-109582 Hemostasis;R-MMU-9006934 Signaling by Receptor Tyrosine Kinases;R-MMU-216083 Integrin cell surface interactions;R-MMU-6806834 Signaling by MET;R-MMU-8875878 MET promotes cell motility;R-MMU-430116 GP1b-IX-V activation signalling;R-MMU-8874081 MET activates PTK2 signaling;R-MMU-3000171 Non-integrin membrane-ECM interactions;R-…	WP85 Focal adhesion;WP3855 Dysregulated miRNA targeting in insulin/PI3K-AKT signaling;WP458 Inflammatory response pathway;WP5056 Burn Wound Healing;WP238 Osteoblast signaling;WP2841 Focal adhesion: PI3K-Akt-mTOR signaling pathway
P11103	Parp1	Poly [ADP-ribose] polymerase 1	11545	114079	137467	45841.2	169570	185596	184796	GO:0000723;GO:0003677;GO:0003682;GO:0003950;GO:0005515;GO:0005634;GO:0005635;GO:0005654;GO:0005667;GO:0005694;GO:0005730;GO:0005737;GO:0005739;GO:0006259;GO:0006281;GO:0006284;GO:0006302;GO:0006471;GO:0006915;GO:0006974;GO:0007005;GO:0007179;GO:0008270;GO:0010613;GO:0010990;GO:0016540;GO:0016604;GO:0016740;GO:0016757;GO:0018312;GO:0018424;GO:0019899;GO:0019901;GO:0023019;GO:0030331;GO:0030592;GO:…	GO:0000723;GO:0006259;GO:0006281;GO:0006284;GO:0006302;GO:0006471;GO:0006915;GO:0006974;GO:0007005;GO:0007179;GO:0010613;GO:0010990;GO:0016540;GO:0018312;GO:0018424;GO:0023019;GO:0030592;GO:0032042;GO:0032700;GO:0032869;GO:0032880;GO:0033148;GO:0034599;GO:0034644;GO:0036211;GO:0040009;GO:0043504;GO:0044030;GO:0045944;GO:0048148;GO:0050790;GO:0050882;GO:0051901;GO:0060391;GO:0070212;GO:0070213;GO:…	GO:0005634;GO:0005635;GO:0005654;GO:0005667;GO:0005694;GO:0005730;GO:0005737;GO:0005739;GO:0016604;GO:0032991;GO:0032993;GO:0035861;GO:0090734	GO:0003677;GO:0003682;GO:0003950;GO:0005515;GO:0008270;GO:0016740;GO:0016757;GO:0019899;GO:0019901;GO:0030331;GO:0042802;GO:0042826;GO:0046332;GO:0046872;GO:0047485;GO:0051287;GO:0061629;GO:0070412;GO:0140294;GO:1990404	mmu05415 Diabetic cardiomyopathy;mmu04210 Apoptosis;mmu04217 Necroptosis;mmu03410 Base excision repair;mmu04064 NF-kappa B signaling pathway	-	WP1763 PluriNetWork: mechanisms associated with pluripotency;WP571 FAS pathway and stress induction of HSP regulation
P11276	Fn1	Fibronectin	14268	2.73129e+06	2.25209e+06	2.47755e+06	2.97121e+06	2846794	3137171	GO:0001525;GO:0001775;GO:0001932;GO:0002020;GO:0005102;GO:0005178;GO:0005201;GO:0005515;GO:0005576;GO:0005577;GO:0005604;GO:0005615;GO:0005793;GO:0006953;GO:0007044;GO:0007155;GO:0007160;GO:0007161;GO:0007229;GO:0007399;GO:0007507;GO:0008022;GO:0008201;GO:0008284;GO:0008347;GO:0008360;GO:0010468;GO:0010628;GO:0014068;GO:0016324;GO:0016504;GO:0018149;GO:0019899;GO:0030198;GO:0030335;GO:0031012;GO:…	GO:0001525;GO:0001775;GO:0001932;GO:0006953;GO:0007044;GO:0007155;GO:0007160;GO:0007161;GO:0007229;GO:0007399;GO:0007507;GO:0008284;GO:0008347;GO:0008360;GO:0010468;GO:0010628;GO:0014068;GO:0018149;GO:0030198;GO:0030335;GO:0032966;GO:0033622;GO:0034446;GO:0035987;GO:0042060;GO:0043066;GO:0045773;GO:0048146;GO:0050921;GO:0051702;GO:0070372;GO:0070527;GO:0071288;GO:0071347;GO:0071635;GO:0072378;GO:…	GO:0005576;GO:0005577;GO:0005604;GO:0005615;GO:0005793;GO:0016324;GO:0031012;GO:0062023;GO:0070062	GO:0002020;GO:0005102;GO:0005178;GO:0005201;GO:0005515;GO:0008022;GO:0008201;GO:0016504;GO:0019899;GO:0042802;GO:0043394;GO:0045340;GO:0051087;GO:0097718	mmu04810 Regulation of actin cytoskeleton;mmu05100 Bacterial invasion of epithelial cells;mmu04510 Focal adhesion;mmu05205 Proteoglycans in cancer;mmu05146 Amoebiasis;mmu04512 ECM-receptor interaction;mmu05135 Yersinia infection;mmu05165 Human papillomavirus infection;mmu04933 AGE-RAGE signaling pathway in diabetic complications;mmu04151 PI3K-Akt signaling pathway;mmu05222 Small cell lung cancer	R-MMU-76005 Response to elevated platelet cytosolic Ca2+;R-MMU-114608 Platelet degranulation ;R-MMU-76002 Platelet activation, signaling and aggregation;R-MMU-109582 Hemostasis;R-MMU-5674135 MAP2K and MAPK activation;R-MMU-5673001 RAF/MAP kinase cascade;R-MMU-5683057 MAPK family signaling cascades;R-MMU-354194 GRB2:SOS provides linkage to MAPK signaling for Integrins ;R-MMU-5684996 MAPK1/MAPK3 si…	WP523 Regulation of actin cytoskeleton;WP85 Focal adhesion;WP458 Inflammatory response pathway;WP2841 Focal adhesion: PI3K-Akt-mTOR signaling pathway
P11352	Gpx1	Glutathione peroxidase 1	14775	470328	577063	592117	416729	487276	384985	GO:0000302;GO:0001659;GO:0001885;GO:0002862;GO:0004601;GO:0004602;GO:0005515;GO:0005634;GO:0005737;GO:0005739;GO:0005829;GO:0006629;GO:0006641;GO:0006749;GO:0006915;GO:0006979;GO:0007605;GO:0008283;GO:0008631;GO:0009410;GO:0009609;GO:0009611;GO:0009636;GO:0009650;GO:0010269;GO:0010332;GO:0014902;GO:0016491;GO:0017124;GO:0018158;GO:0019369;GO:0019372;GO:0033194;GO:0033599;GO:0040029;GO:0042311;GO:…	GO:0000302;GO:0001659;GO:0001885;GO:0002862;GO:0006629;GO:0006641;GO:0006749;GO:0006915;GO:0006979;GO:0007605;GO:0008283;GO:0008631;GO:0009410;GO:0009609;GO:0009611;GO:0009636;GO:0009650;GO:0010269;GO:0010332;GO:0014902;GO:0018158;GO:0019369;GO:0019372;GO:0033194;GO:0033599;GO:0040029;GO:0042311;GO:0042542;GO:0042744;GO:0043154;GO:0043403;GO:0043534;GO:0045444;GO:0045454;GO:0048741;GO:0051402;GO:…	GO:0005634;GO:0005737;GO:0005739;GO:0005829;GO:0097413	GO:0004601;GO:0004602;GO:0005515;GO:0016491;GO:0017124;GO:0047066	mmu05016 Huntington disease;mmu05014 Amyotrophic lateral sclerosis;mmu05022 Pathways of neurodegeneration - multiple diseases;mmu00480 Glutathione metabolism;mmu04918 Thyroid hormone synthesis;mmu00590 Arachidonic acid metabolism	R-MMU-2262752 Cellular responses to stress;R-MMU-8953897 Cellular responses to stimuli;R-MMU-9711123 Cellular response to chemical stress;R-MMU-3299685 Detoxification of Reactive Oxygen Species;R-MMU-8978868 Fatty acid metabolism;R-MMU-2142753 Arachidonic acid metabolism	WP4466 Oxidative stress and redox pathway;WP730 Glutathione and one-carbon metabolism;WP164 Glutathione metabolism;WP1770 One-carbon metabolism and related pathways;WP1272 Selenium micronutrient network;WP1273 Folic acid network;WP412 Oxidative stress response;WP108 Selenium metabolism / selenoproteins;WP1251 Metapathway biotransformation;WP3625 Tyrobp causal network in microglia
P11404	Fabp3	Fatty acid-binding protein, heart	14077	137277	95728.9	134735	1.11822e+06	1.19136e+06	1.14332e+06	GO:0005324;GO:0005504;GO:0005615;GO:0005634;GO:0005737;GO:0005829;GO:0008092;GO:0008289;GO:0015908;GO:0015909;GO:0016528;GO:0032365;GO:0036041;GO:0042632;GO:0046320;GO:0050543;GO:0050873;GO:0055091;GO:0070538;GO:0071073;GO:0140214;GO:2001245	GO:0015908;GO:0015909;GO:0032365;GO:0042632;GO:0046320;GO:0050873;GO:0055091;GO:0071073;GO:0140214;GO:2001245	GO:0005615;GO:0005634;GO:0005737;GO:0005829;GO:0016528	GO:0005324;GO:0005504;GO:0008092;GO:0008289;GO:0036041;GO:0050543;GO:0070538	mmu03320 PPAR signaling pathway	R-MMU-163560 Triglyceride catabolism;R-MMU-8979227 Triglyceride metabolism	WP2316 PPAR signaling pathway
P11438	Lamp1	Lysosome-associated membrane glycoprotein 1	16783	813259	786581	816143	1.02568e+06	1.0274e+06	961035	GO:0000421;GO:0005515;GO:0005737;GO:0005764;GO:0005765;GO:0005768;GO:0005770;GO:0005771;GO:0005773;GO:0005886;GO:0007283;GO:0008021;GO:0009897;GO:0009986;GO:0016020;GO:0016021;GO:0019899;GO:0019904;GO:0030425;GO:0031410;GO:0031902;GO:0031982;GO:0042383;GO:0042470;GO:0043025;GO:0043323;GO:0044194;GO:0044754;GO:0045335;GO:0045954;GO:0048102;GO:0048471;GO:0050821;GO:0061474;GO:0072594;GO:0090160;GO:…	GO:0007283;GO:0043323;GO:0045954;GO:0048102;GO:0050821;GO:0072594;GO:0090160;GO:0140507;GO:1902513	GO:0000421;GO:0005737;GO:0005764;GO:0005765;GO:0005768;GO:0005770;GO:0005771;GO:0005773;GO:0005886;GO:0008021;GO:0009897;GO:0009986;GO:0016020;GO:0016021;GO:0030425;GO:0031410;GO:0031902;GO:0031982;GO:0042383;GO:0042470;GO:0043025;GO:0044194;GO:0044754;GO:0045335;GO:0048471;GO:0061474;GO:0097208;GO:0101004	GO:0005515;GO:0019899;GO:0019904	mmu04145 Phagosome;mmu04142 Lysosome;mmu04140 Autophagy - animal;mmu05152 Tuberculosis	-	-
P11499	Hsp90ab1	Heat shock protein HSP 90-beta	15516	2.58986e+06	2.80653e+06	3.4693e+06	2.14915e+06	1.99677e+06	2.12628e+06	GO:0000166;GO:0001890;GO:0002134;GO:0002135;GO:0003725;GO:0005515;GO:0005524;GO:0005525;GO:0005576;GO:0005622;GO:0005634;GO:0005737;GO:0005739;GO:0005765;GO:0005829;GO:0005886;GO:0006457;GO:0007004;GO:0008180;GO:0009986;GO:0010033;GO:0016020;GO:0016234;GO:0016323;GO:0016324;GO:0016887;GO:0017098;GO:0019062;GO:0019887;GO:0019900;GO:0019901;GO:0021955;GO:0030010;GO:0030511;GO:0031072;GO:0031396;GO:…	GO:0001890;GO:0006457;GO:0007004;GO:0010033;GO:0019062;GO:0021955;GO:0030010;GO:0030511;GO:0031396;GO:0032092;GO:0032435;GO:0032516;GO:0032880;GO:0033138;GO:0034605;GO:0042307;GO:0043066;GO:0043524;GO:0045597;GO:0045793;GO:0048675;GO:0050821;GO:0051131;GO:0051248;GO:0051726;GO:0051897;GO:0051973;GO:0071353;GO:0071902;GO:0097435;GO:1901389;GO:1901799;GO:1903660;GO:1904031;GO:1905323;GO:2000010	GO:0005576;GO:0005622;GO:0005634;GO:0005737;GO:0005739;GO:0005765;GO:0005829;GO:0005886;GO:0008180;GO:0009986;GO:0016020;GO:0016234;GO:0016323;GO:0016324;GO:0031526;GO:0032991;GO:0034751;GO:0043025;GO:0044294;GO:0044295;GO:0048471;GO:1990565;GO:1990913;GO:1990917	GO:0000166;GO:0002134;GO:0002135;GO:0003725;GO:0005515;GO:0005524;GO:0005525;GO:0016887;GO:0017098;GO:0019887;GO:0019900;GO:0019901;GO:0031072;GO:0031625;GO:0032564;GO:0042277;GO:0042802;GO:0042803;GO:0042826;GO:0043008;GO:0044183;GO:0044325;GO:0046983;GO:0048156;GO:0051082;GO:0070182;GO:0097718;GO:1901363;GO:1990226	mmu05132 Salmonella infection;mmu04141 Protein processing in endoplasmic reticulum;mmu05418 Fluid shear stress and atherosclerosis;mmu04915 Estrogen signaling pathway;mmu04914 Progesterone-mediated oocyte maturation;mmu05417 Lipid and atherosclerosis;mmu04612 Antigen processing and presentation;mmu04217 Necroptosis;mmu05215 Prostate cancer;mmu04151 PI3K-Akt signaling pathway;mmu05207 Chemical car…	R-MMU-2262752 Cellular responses to stress;R-MMU-8953897 Cellular responses to stimuli;R-MMU-8852276 The role of GTSE1 in G2/M progression after G2 checkpoint;R-MMU-69275 G2/M Transition;R-MMU-453274 Mitotic G2-G2/M phases;R-MMU-3371497 HSP90 chaperone cycle for steroid hormone receptors (SHR) in the presence of ligand;R-MMU-69278 Cell Cycle, Mitotic;R-MMU-2029482 Regulation of actin dynamics for…	WP246 TNF-alpha NF-kB signaling pathway;WP2841 Focal adhesion: PI3K-Akt-mTOR signaling pathway
P11531	Dmd	Dystrophin	13405	2090.04	33041.5	2090.04	64161	35587	31678.7	GO:0001954;GO:0002027;GO:0002162;GO:0003779;GO:0005178;GO:0005515;GO:0005521;GO:0005634;GO:0005737;GO:0005741;GO:0005794;GO:0005840;GO:0005856;GO:0005883;GO:0005886;GO:0006355;GO:0007517;GO:0007519;GO:0008065;GO:0008270;GO:0008284;GO:0008307;GO:0009986;GO:0010468;GO:0010880;GO:0010881;GO:0010976;GO:0014069;GO:0014809;GO:0014819;GO:0014904;GO:0016010;GO:0016020;GO:0017022;GO:0017166;GO:0021629;GO:…	GO:0001954;GO:0002027;GO:0006355;GO:0007517;GO:0007519;GO:0008065;GO:0008284;GO:0010468;GO:0010880;GO:0010881;GO:0010976;GO:0014809;GO:0014819;GO:0014904;GO:0021629;GO:0030036;GO:0033137;GO:0034613;GO:0035994;GO:0042391;GO:0043043;GO:0045213;GO:0045665;GO:0045666;GO:0046716;GO:0048666;GO:0048812;GO:0051647;GO:0051726;GO:0055001;GO:0060048;GO:0060314;GO:0060857;GO:0065003;GO:0070373;GO:0086001;GO:…	GO:0005634;GO:0005737;GO:0005741;GO:0005794;GO:0005840;GO:0005856;GO:0005883;GO:0005886;GO:0009986;GO:0014069;GO:0016010;GO:0016020;GO:0030016;GO:0030018;GO:0030027;GO:0030054;GO:0030055;GO:0030141;GO:0030175;GO:0030424;GO:0030672;GO:0030864;GO:0031527;GO:0032991;GO:0042383;GO:0042995;GO:0043005;GO:0043025;GO:0043034;GO:0044306;GO:0045121;GO:0045202;GO:0045211;GO:0048471;GO:0097449;GO:0099617	GO:0002162;GO:0003779;GO:0005178;GO:0005515;GO:0005521;GO:0008270;GO:0008307;GO:0017022;GO:0017166;GO:0030165;GO:0044877;GO:0046872;GO:0050998;GO:0051015	mmu05412 Arrhythmogenic right ventricular cardiomyopathy;mmu05410 Hypertrophic cardiomyopathy;mmu05414 Dilated cardiomyopathy;mmu05416 Viral myocarditis	R-MMU-397014 Muscle contraction;R-MMU-390522 Striated Muscle Contraction	-
P11672	Lcn2	Neutrophil gelatinase-associated lipocalin	16819	2090.04	2090.04	2090.04	127430	119327	52510.2	GO:0002020;GO:0002376;GO:0005506;GO:0005515;GO:0005576;GO:0005615;GO:0005737;GO:0005829;GO:0006811;GO:0006915;GO:0007614;GO:0007616;GO:0009410;GO:0009615;GO:0009617;GO:0009635;GO:0010595;GO:0010628;GO:0015891;GO:0031346;GO:0031410;GO:0036094;GO:0042742;GO:0042802;GO:0043065;GO:0043525;GO:0045087;GO:0055072;GO:0070301;GO:0097192;GO:0097577;GO:0110091;GO:0120162;GO:1901216;GO:1903428;GO:1903981;GO:…	GO:0002376;GO:0006811;GO:0006915;GO:0007614;GO:0007616;GO:0009410;GO:0009615;GO:0009617;GO:0009635;GO:0010595;GO:0010628;GO:0015891;GO:0031346;GO:0042742;GO:0043065;GO:0043525;GO:0045087;GO:0055072;GO:0070301;GO:0097192;GO:0097577;GO:0110091;GO:0120162;GO:1901216;GO:1903428;GO:1904440;GO:1905956;GO:2000379	GO:0005576;GO:0005615;GO:0005737;GO:0005829;GO:0031410	GO:0002020;GO:0005506;GO:0005515;GO:0036094;GO:0042802;GO:1903981	mmu04657 IL-17 signaling pathway	R-MMU-917937 Iron uptake and transport;R-MMU-6803157 Antimicrobial peptides	-
P11835	Itgb2	Integrin beta-2	16414	150222	254216	81805.3	26895.7	58973.6	868447	GO:0001540;GO:0001851;GO:0002523;GO:0005178;GO:0005515;GO:0005886;GO:0005925;GO:0006898;GO:0006909;GO:0006911;GO:0007155;GO:0007159;GO:0007160;GO:0007229;GO:0008305;GO:0009897;GO:0009986;GO:0016020;GO:0016021;GO:0016477;GO:0019901;GO:0030101;GO:0030369;GO:0030593;GO:0031072;GO:0031623;GO:0032930;GO:0033627;GO:0034113;GO:0034687;GO:0034688;GO:0038023;GO:0038024;GO:0043113;GO:0043235;GO:0043315;GO:…	GO:0002523;GO:0006898;GO:0006909;GO:0006911;GO:0007155;GO:0007159;GO:0007160;GO:0007229;GO:0016477;GO:0030101;GO:0030593;GO:0031623;GO:0032930;GO:0033627;GO:0034113;GO:0043113;GO:0043315;GO:0043542;GO:0045123;GO:0045429;GO:0045766;GO:0050730;GO:0050798;GO:0051092;GO:0071404;GO:0097242;GO:0098609;GO:1904996;GO:1990266	GO:0005886;GO:0005925;GO:0008305;GO:0009897;GO:0009986;GO:0016020;GO:0016021;GO:0034687;GO:0034688;GO:0043235;GO:0044853;GO:0045121	GO:0001540;GO:0001851;GO:0005178;GO:0005515;GO:0019901;GO:0030369;GO:0031072;GO:0038023;GO:0038024;GO:0044877;GO:0046872;GO:0050839	mmu04610 Complement and coagulation cascades;mmu04810 Regulation of actin cytoskeleton;mmu04145 Phagosome;mmu05146 Amoebiasis;mmu04670 Leukocyte transendothelial migration;mmu05133 Pertussis;mmu05134 Legionellosis;mmu05416 Viral myocarditis;mmu05152 Tuberculosis;mmu04015 Rap1 signaling pathway;mmu04613 Neutrophil extracellular trap formation;mmu05150 Staphylococcus aureus infection;mmu05140 Leish…	R-MMU-109582 Hemostasis;R-MMU-216083 Integrin cell surface interactions;R-MMU-202733 Cell surface interactions at the vascular wall;R-MMU-168898 Toll-like Receptor Cascades;R-MMU-1474244 Extracellular matrix organization;R-MMU-166016 Toll Like Receptor 4 (TLR4) Cascade;R-MMU-198933 Immunoregulatory interactions between a Lymphoid and a non-Lymphoid cell	WP6 Integrin-mediated cell adhesion;WP85 Focal adhesion;WP3626 Microglia pathogen phagocytosis pathway;WP151 IL-5 signaling pathway;WP3625 Tyrobp causal network in microglia;WP5128 Fibrin complement receptor 3 signaling pathway;WP2841 Focal adhesion: PI3K-Akt-mTOR signaling pathway
P11859	Agt	Angiotensinogen	11606	2090.04	2090.04	2090.04	304193	362475	334519	GO:0001543;GO:0001568;GO:0001658;GO:0001819;GO:0001822;GO:0001991;GO:0001998;GO:0001999;GO:0002018;GO:0002019;GO:0002027;GO:0002035;GO:0003014;GO:0003051;GO:0003331;GO:0004867;GO:0005179;GO:0005615;GO:0005737;GO:0006606;GO:0006883;GO:0007160;GO:0007166;GO:0007186;GO:0007202;GO:0007204;GO:0007250;GO:0008065;GO:0008217;GO:0008284;GO:0008285;GO:0008306;GO:0009409;GO:0009651;GO:0010468;GO:0010536;GO:…	GO:0001543;GO:0001568;GO:0001658;GO:0001819;GO:0001822;GO:0001991;GO:0001998;GO:0001999;GO:0002018;GO:0002019;GO:0002027;GO:0002035;GO:0003014;GO:0003051;GO:0003331;GO:0006606;GO:0006883;GO:0007160;GO:0007166;GO:0007186;GO:0007202;GO:0007204;GO:0007250;GO:0008065;GO:0008217;GO:0008284;GO:0008285;GO:0008306;GO:0009409;GO:0009651;GO:0010468;GO:0010536;GO:0010595;GO:0010613;GO:0010628;GO:0010629;GO:…	GO:0005615;GO:0005737	GO:0004867;GO:0005179;GO:0017080;GO:0031702;GO:0031703;GO:0048018	mmu05415 Diabetic cardiomyopathy;mmu05410 Hypertrophic cardiomyopathy;mmu05414 Dilated cardiomyopathy;mmu04925 Aldosterone synthesis and secretion;mmu04072 Phospholipase D signaling pathway;mmu04261 Adrenergic signaling in cardiomyocytes;mmu04270 Vascular smooth muscle contraction;mmu04924 Renin secretion;mmu04614 Renin-angiotensin system;mmu04931 Insulin resistance;mmu04933 AGE-RAGE signaling pa…	-	WP1560 MicroRNAs in cardiomyocyte hypertrophy;WP396 ACE inhibitor pathway;WP447 Adipogenesis genes
P11881	Itpr1	Inositol 1,4,5-trisphosphate receptor type 1	16438	2090.04	2090.04	2090.04	34420.9	33835.8	28184.8	GO:0000902;GO:0001666;GO:0005216;GO:0005220;GO:0005262;GO:0005509;GO:0005515;GO:0005635;GO:0005637;GO:0005730;GO:0005737;GO:0005783;GO:0005789;GO:0005886;GO:0005955;GO:0006811;GO:0006816;GO:0006915;GO:0007204;GO:0008022;GO:0009791;GO:0010976;GO:0014069;GO:0015278;GO:0016020;GO:0016021;GO:0016529;GO:0019855;GO:0019903;GO:0019904;GO:0030425;GO:0030659;GO:0030667;GO:0031088;GO:0031094;GO:0031410;GO:…	GO:0000902;GO:0001666;GO:0006811;GO:0006816;GO:0006915;GO:0007204;GO:0009791;GO:0010976;GO:0032469;GO:0042045;GO:0043065;GO:0050849;GO:0050882;GO:0051209;GO:0051928;GO:0055085;GO:0070059;GO:0070588;GO:0071320;GO:0097421;GO:1901215;GO:2000347	GO:0005635;GO:0005637;GO:0005730;GO:0005737;GO:0005783;GO:0005789;GO:0005886;GO:0005955;GO:0014069;GO:0016020;GO:0016021;GO:0016529;GO:0030425;GO:0030659;GO:0030667;GO:0031088;GO:0031094;GO:0031410;GO:0032991;GO:0043025;GO:0043231;GO:0045121;GO:0045202;GO:0048471;GO:0097060;GO:0098685	GO:0005216;GO:0005220;GO:0005262;GO:0005509;GO:0005515;GO:0008022;GO:0015278;GO:0019855;GO:0019903;GO:0019904;GO:0035091;GO:0042802;GO:0044325;GO:0044877;GO:0070679;GO:0098695	mmu05016 Huntington disease;mmu05020 Prion disease;mmu05022 Pathways of neurodegeneration - multiple diseases;mmu05012 Parkinson disease;mmu05010 Alzheimer disease;mmu05017 Spinocerebellar ataxia;mmu04540 Gap junction;mmu04922 Glucagon signaling pathway;mmu04611 Platelet activation;mmu04114 Oocyte meiosis;mmu05205 Proteoglycans in cancer;mmu04730 Long-term depression;mmu04720 Long-term potentiati…	R-MMU-983705 Signaling by the B Cell Receptor (BCR);R-MMU-76002 Platelet activation, signaling and aggregation;R-MMU-109582 Hemostasis;R-MMU-5578775 Ion homeostasis;R-MMU-163685 Integration of energy metabolism;R-MMU-422356 Regulation of insulin secretion;R-MMU-397014 Muscle contraction;R-MMU-418360 Platelet calcium homeostasis;R-MMU-418346 Platelet homeostasis;R-MMU-381676 Glucagon-like Peptide-…	WP232 G protein signaling pathways;WP2075 Alzheimer's disease;WP553 Calcium regulation in cardiac cells;WP385 Myometrial relaxation and contraction pathways
P11983	Tcp1	T-complex protein 1 subunit alpha	21454	1.21032e+06	1.93727e+06	2376909	3.00621e+06	2881600	2954576	GO:0000166;GO:0000242;GO:0000792;GO:0001669;GO:0002199;GO:0005515;GO:0005524;GO:0005737;GO:0005794;GO:0005813;GO:0005815;GO:0005832;GO:0005856;GO:0005874;GO:0006457;GO:0007339;GO:0016887;GO:0031625;GO:0032212;GO:0043209;GO:0044053;GO:0044183;GO:0044297;GO:0050821;GO:0051082;GO:0051973;GO:0061077;GO:0090666;GO:1901998;GO:1904851;GO:1904874;GO:2000109	GO:0006457;GO:0007339;GO:0032212;GO:0044053;GO:0050821;GO:0051973;GO:0061077;GO:0090666;GO:1901998;GO:1904851;GO:1904874;GO:2000109	GO:0000242;GO:0000792;GO:0001669;GO:0002199;GO:0005737;GO:0005794;GO:0005813;GO:0005815;GO:0005832;GO:0005856;GO:0005874;GO:0043209;GO:0044297	GO:0000166;GO:0005515;GO:0005524;GO:0016887;GO:0031625;GO:0044183;GO:0051082	-	R-MMU-390471 Association of TriC/CCT with target proteins during biosynthesis;R-MMU-6814122 Cooperation of PDCL (PhLP1) and TRiC/CCT in G-protein beta folding;R-MMU-390466 Chaperonin-mediated protein folding;R-MMU-391251 Protein folding	-
P11985	Dynlt2a1	Dynein light chain Tctex-type protein 2	21647	76119.3	2090.04	2090.04	80000.7	56298.6	51205.3	GO:0005515;GO:0005737;GO:0005829;GO:0005868;GO:0007018;GO:0019898;GO:0036126;GO:0045505	GO:0007018	GO:0005737;GO:0005829;GO:0005868;GO:0019898;GO:0036126	GO:0005515;GO:0045505	-	R-MMU-5620924 Intraflagellar transport;R-MMU-1852241 Organelle biogenesis and maintenance;R-MMU-5617833 Cilium Assembly	-
P12246	Apcs	Serum amyloid P-component	20219	2090.04	2090.04	2090.04	423532	584324	302769	GO:0001849;GO:0005509;GO:0005576;GO:0005615;GO:0006958;GO:0030169;GO:0030246;GO:0032991;GO:0042802;GO:0044793;GO:0044869;GO:0044871;GO:0045087;GO:0045656;GO:0046597;GO:0046790;GO:0046872;GO:0048525;GO:0065003;GO:1903016;GO:1903019	GO:0006958;GO:0044793;GO:0044869;GO:0044871;GO:0045087;GO:0045656;GO:0046597;GO:0048525;GO:0065003;GO:1903016;GO:1903019	GO:0005576;GO:0005615;GO:0032991	GO:0001849;GO:0005509;GO:0030169;GO:0030246;GO:0042802;GO:0046790;GO:0046872	-	-	-
P12265	Gusb	Beta-glucuronidase	110006	34582.2	2090.04	2090.04	15673.4	29667.5	10536.4	GO:0004553;GO:0004566;GO:0005102;GO:0005615;GO:0005764;GO:0005783;GO:0005975;GO:0008152;GO:0016787;GO:0016798;GO:0019391;GO:0019904;GO:0030246;GO:0043231	GO:0005975;GO:0008152;GO:0019391	GO:0005615;GO:0005764;GO:0005783;GO:0043231	GO:0004553;GO:0004566;GO:0005102;GO:0016787;GO:0016798;GO:0019904;GO:0030246	mmu04142 Lysosome;mmu01240 Biosynthesis of cofactors;mmu00983 Drug metabolism - other enzymes;mmu00040 Pentose and glucuronate interconversions;mmu00531 Glycosaminoglycan degradation;mmu00053 Ascorbate and aldarate metabolism;mmu00860 Porphyrin metabolism	R-MMU-71387 Metabolism of carbohydrates;R-MMU-2160916 Hyaluronan uptake and degradation;R-MMU-2024096 HS-GAG degradation;R-MMU-2142845 Hyaluronan metabolism;R-MMU-1638091 Heparan sulfate/heparin (HS-GAG) metabolism;R-MMU-1630316 Glycosaminoglycan metabolism	-
P12382	Pfkl	ATP-dependent 6-phosphofructokinase, liver type	18641	149592	182523	180256	217740	305220	169429	GO:0000166;GO:0003824;GO:0003872;GO:0005524;GO:0005737;GO:0005829;GO:0005945;GO:0005975;GO:0006002;GO:0006096;GO:0008152;GO:0009749;GO:0016020;GO:0016208;GO:0016301;GO:0016310;GO:0016740;GO:0019900;GO:0030388;GO:0042802;GO:0046676;GO:0046872;GO:0048029;GO:0061615;GO:0061621;GO:0070061;GO:0070095	GO:0005975;GO:0006002;GO:0006096;GO:0008152;GO:0009749;GO:0016310;GO:0030388;GO:0046676;GO:0061615;GO:0061621	GO:0005737;GO:0005829;GO:0005945;GO:0016020	GO:0000166;GO:0003824;GO:0003872;GO:0005524;GO:0016208;GO:0016301;GO:0016740;GO:0019900;GO:0042802;GO:0046872;GO:0048029;GO:0070061;GO:0070095	mmu01200 Carbon metabolism;mmu00010 Glycolysis / Gluconeogenesis;mmu01230 Biosynthesis of amino acids;mmu00030 Pentose phosphate pathway;mmu03018 RNA degradation;mmu00051 Fructose and mannose metabolism;mmu05230 Central carbon metabolism in cancer;mmu04922 Glucagon signaling pathway;mmu04066 HIF-1 signaling pathway;mmu00052 Galactose metabolism;mmu04919 Thyroid hormone signaling pathway;mmu04152 …	R-MMU-70326 Glucose metabolism;R-MMU-70171 Glycolysis;R-MMU-71387 Metabolism of carbohydrates	WP157 Glycolysis and gluconeogenesis;WP65 Insulin signaling
P12815	Pdcd6	Programmed cell death protein 6	18570	63168	70687.7	2090.04	199714	203340	199248	GO:0000287;GO:0001525;GO:0001938;GO:0005509;GO:0005515;GO:0005634;GO:0005654;GO:0005737;GO:0005768;GO:0005783;GO:0005829;GO:0006886;GO:0006888;GO:0006915;GO:0006919;GO:0010595;GO:0014029;GO:0014032;GO:0016020;GO:0016567;GO:0030127;GO:0030674;GO:0030948;GO:0031410;GO:0031463;GO:0032007;GO:0034605;GO:0036324;GO:0042802;GO:0042803;GO:0043280;GO:0043495;GO:0045766;GO:0046872;GO:0046983;GO:0048208;GO:…	GO:0001525;GO:0001938;GO:0006886;GO:0006888;GO:0006915;GO:0006919;GO:0010595;GO:0014029;GO:0014032;GO:0016567;GO:0030948;GO:0032007;GO:0034605;GO:0036324;GO:0043280;GO:0045766;GO:0048208;GO:0051592;GO:0051898;GO:1902527	GO:0005634;GO:0005654;GO:0005737;GO:0005768;GO:0005783;GO:0005829;GO:0016020;GO:0030127;GO:0031410;GO:0031463;GO:0070971	GO:0000287;GO:0005509;GO:0005515;GO:0030674;GO:0042802;GO:0042803;GO:0043495;GO:0046872;GO:0046983;GO:0048306;GO:1990756	-	-	-
P12970	Rpl7a	60S ribosomal protein L7a	27176	651081	1.08473e+06	1.05032e+06	4.12562e+06	4296044	3929436	GO:0000470;GO:0003723;GO:0003735;GO:0005515;GO:0005730;GO:0005829;GO:0005840;GO:0016020;GO:0022625;GO:0022626;GO:0042254;GO:0042788;GO:0045202;GO:1990904	GO:0000470;GO:0042254	GO:0005730;GO:0005829;GO:0005840;GO:0016020;GO:0022625;GO:0022626;GO:0042788;GO:0045202;GO:1990904	GO:0003723;GO:0003735;GO:0005515	mmu05171 Coronavirus disease - COVID-19;mmu03010 Ribosome	-	WP163 Cytoplasmic ribosomal proteins
P13020	Gsn	Gelsolin	227753	1.49943e+06	1.83557e+06	1.52455e+06	2203707	1.81433e+06	1824131	GO:0001726;GO:0002102;GO:0003779;GO:0005509;GO:0005515;GO:0005546;GO:0005576;GO:0005615;GO:0005634;GO:0005737;GO:0005829;GO:0005856;GO:0005886;GO:0005925;GO:0006911;GO:0006915;GO:0007417;GO:0008154;GO:0010628;GO:0014891;GO:0015629;GO:0016192;GO:0016528;GO:0030027;GO:0030030;GO:0030031;GO:0030036;GO:0030041;GO:0030042;GO:0030155;GO:0030478;GO:0030864;GO:0031648;GO:0032991;GO:0035994;GO:0036313;GO:…	GO:0006911;GO:0006915;GO:0007417;GO:0008154;GO:0010628;GO:0014891;GO:0016192;GO:0030030;GO:0030031;GO:0030036;GO:0030041;GO:0030042;GO:0030155;GO:0031648;GO:0035994;GO:0042989;GO:0045010;GO:0046597;GO:0048015;GO:0051014;GO:0051016;GO:0051127;GO:0051693;GO:0055119;GO:0060271;GO:0071276;GO:0071346;GO:0071801;GO:0086003;GO:0090527;GO:0097017;GO:0097284;GO:1902174;GO:1903903;GO:1903906;GO:1903909;GO:…	GO:0001726;GO:0002102;GO:0005576;GO:0005615;GO:0005634;GO:0005737;GO:0005829;GO:0005856;GO:0005886;GO:0005925;GO:0015629;GO:0016528;GO:0030027;GO:0030478;GO:0030864;GO:0032991;GO:0043209;GO:0045335;GO:0048471	GO:0003779;GO:0005509;GO:0005515;GO:0005546;GO:0036313;GO:0045159;GO:0046872;GO:0051015	mmu04810 Regulation of actin cytoskeleton;mmu04666 Fc gamma R-mediated phagocytosis;mmu05203 Viral carcinogenesis	R-MMU-5357801 Programmed Cell Death;R-MMU-75153 Apoptotic execution phase;R-MMU-109581 Apoptosis;R-MMU-111465 Apoptotic cleavage of cellular proteins;R-MMU-264870 Caspase-mediated cleavage of cytoskeletal proteins	WP523 Regulation of actin cytoskeleton
P13595	Ncam1	Neural cell adhesion molecule 1	17967	2090.04	2090.04	2090.04	20186.7	11085.3	18955.2	GO:0001928;GO:0005515;GO:0005829;GO:0005886;GO:0005911;GO:0007155;GO:0007166;GO:0007413;GO:0007568;GO:0007611;GO:0008201;GO:0009410;GO:0009897;GO:0009986;GO:0010288;GO:0016020;GO:0016021;GO:0019902;GO:0021794;GO:0030275;GO:0030424;GO:0030426;GO:0031175;GO:0031225;GO:0033555;GO:0034109;GO:0042220;GO:0043005;GO:0043025;GO:0043209;GO:0048666;GO:0050804;GO:0050850;GO:0051930;GO:0060045;GO:0060548;GO:…	GO:0001928;GO:0007155;GO:0007166;GO:0007413;GO:0007568;GO:0007611;GO:0009410;GO:0010288;GO:0021794;GO:0031175;GO:0033555;GO:0034109;GO:0042220;GO:0048666;GO:0050804;GO:0050850;GO:0051930;GO:0060045;GO:0060548;GO:0071679;GO:2001260	GO:0005829;GO:0005886;GO:0005911;GO:0009897;GO:0009986;GO:0016020;GO:0016021;GO:0030424;GO:0030426;GO:0031225;GO:0043005;GO:0043025;GO:0043209	GO:0005515;GO:0008201;GO:0019902;GO:0030275	mmu05020 Prion disease;mmu04514 Cell adhesion molecules	R-MMU-373760 L1CAM interactions;R-MMU-445144 Signal transduction by L1;R-MMU-422475 Axon guidance;R-MMU-5673001 RAF/MAP kinase cascade;R-MMU-9675108 Nervous system development;R-MMU-5683057 MAPK family signaling cascades;R-MMU-5684996 MAPK1/MAPK3 signaling;R-MMU-375165 NCAM signaling for neurite out-growth;R-MMU-419037 NCAM1 interactions;R-MMU-1266738 Developmental Biology	-
P13597	Icam1	Intercellular adhesion molecule 1	15894	113000	208516	148631	67170.1	93343.2	58819	GO:0001772;GO:0002291;GO:0002438;GO:0002457;GO:0002693;GO:0005178;GO:0005615;GO:0005886;GO:0005887;GO:0007155;GO:0007159;GO:0007605;GO:0008360;GO:0009897;GO:0009986;GO:0016020;GO:0016021;GO:0030838;GO:0033627;GO:0043547;GO:0044406;GO:0044877;GO:0045121;GO:0045429;GO:0045907;GO:0046813;GO:0050731;GO:0051092;GO:0051926;GO:0061028;GO:0070062;GO:0070374;GO:0071333;GO:0072683;GO:0090557;GO:0097368;GO:…	GO:0002291;GO:0002438;GO:0002457;GO:0002693;GO:0007155;GO:0007159;GO:0007605;GO:0008360;GO:0030838;GO:0033627;GO:0043547;GO:0044406;GO:0045429;GO:0045907;GO:0046813;GO:0050731;GO:0051092;GO:0051926;GO:0061028;GO:0070374;GO:0071333;GO:0072683;GO:0090557;GO:0097368;GO:0098609;GO:1900027;GO:1902042;GO:1904646;GO:1904996;GO:1990830;GO:2000352	GO:0001772;GO:0005615;GO:0005886;GO:0005887;GO:0009897;GO:0009986;GO:0016020;GO:0016021;GO:0045121;GO:0070062	GO:0005178;GO:0044877	mmu04670 Leukocyte transendothelial migration;mmu05418 Fluid shear stress and atherosclerosis;mmu05143 African trypanosomiasis;mmu05417 Lipid and atherosclerosis;mmu05416 Viral myocarditis;mmu05150 Staphylococcus aureus infection;mmu04933 AGE-RAGE signaling pathway in diabetic complications;mmu05144 Malaria;mmu05169 Epstein-Barr virus infection;mmu05166 Human T-cell leukemia virus 1 infection;mmu…	R-MMU-216083 Integrin cell surface interactions;R-MMU-1474244 Extracellular matrix organization;R-MMU-198933 Immunoregulatory interactions between a Lymphoid and a non-Lymphoid cell	WP151 IL-5 signaling pathway;WP450 IL-2 signaling pathway;WP1763 PluriNetWork: mechanisms associated with pluripotency;WP2432 Spinal cord injury;WP1253 Type II interferon signaling (IFNG)
P13707	Gpd1	Glycerol-3-phosphate dehydrogenase [NAD(+)], cytoplasmic	14555	2090.04	2090.04	2090.04	95589.2	106426	107737	GO:0004367;GO:0004368;GO:0005737;GO:0005739;GO:0005829;GO:0005975;GO:0006072;GO:0006094;GO:0006116;GO:0006127;GO:0006734;GO:0009331;GO:0016491;GO:0016616;GO:0042803;GO:0045821;GO:0046168;GO:0046486;GO:0051287;GO:0071320;GO:0071356	GO:0005975;GO:0006072;GO:0006094;GO:0006116;GO:0006127;GO:0006734;GO:0045821;GO:0046168;GO:0046486;GO:0071320;GO:0071356	GO:0005737;GO:0005739;GO:0005829;GO:0009331	GO:0004367;GO:0004368;GO:0016491;GO:0016616;GO:0042803;GO:0051287	mmu00564 Glycerophospholipid metabolism	R-MMU-1483257 Phospholipid metabolism;R-MMU-1483206 Glycerophospholipid biosynthesis;R-MMU-1483166 Synthesis of PA	WP386 Triacylglyceride synthesis
P13864	Dnmt1	DNA (cytosine-5)-methyltransferase 1	13433	2090.04	2090.04	2090.04	74398.5	44549.7	66913.4	GO:0000122;GO:0000792;GO:0003677;GO:0003682;GO:0003723;GO:0003824;GO:0003886;GO:0005515;GO:0005634;GO:0005654;GO:0005657;GO:0005721;GO:0005737;GO:0006306;GO:0006325;GO:0006346;GO:0007265;GO:0008152;GO:0008168;GO:0008270;GO:0008327;GO:0009008;GO:0009410;GO:0010216;GO:0010424;GO:0010468;GO:0010628;GO:0010629;GO:0016740;GO:0019904;GO:0030331;GO:0032259;GO:0032776;GO:0032991;GO:0042127;GO:0042826;GO:…	GO:0000122;GO:0006306;GO:0006325;GO:0006346;GO:0007265;GO:0008152;GO:0009410;GO:0010216;GO:0010424;GO:0010468;GO:0010628;GO:0010629;GO:0032259;GO:0032776;GO:0042127;GO:0043045;GO:0044026;GO:0045892;GO:0046500;GO:0051571;GO:0051573;GO:0071230;GO:0071560;GO:0090116;GO:0090309;GO:1903926;GO:1904707;GO:1905460;GO:1905931	GO:0000792;GO:0005634;GO:0005654;GO:0005657;GO:0005721;GO:0005737;GO:0032991;GO:0043025	GO:0003677;GO:0003682;GO:0003723;GO:0003824;GO:0003886;GO:0005515;GO:0008168;GO:0008270;GO:0008327;GO:0009008;GO:0016740;GO:0019904;GO:0030331;GO:0042826;GO:0046872;GO:0051718;GO:1990841	mmu00270 Cysteine and methionine metabolism;mmu05206 MicroRNAs in cancer	R-MMU-2990846 SUMOylation;R-MMU-3108232 SUMO E3 ligases SUMOylate target proteins;R-MMU-212165 Epigenetic regulation of gene expression;R-MMU-212300 PRC2 methylates histones and DNA	WP730 Glutathione and one-carbon metabolism;WP435 One-carbon metabolism;WP1763 PluriNetWork: mechanisms associated with pluripotency
P14094	Atp1b1	Sodium/potassium-transporting ATPase subunit beta-1	11931	469367	488874	543146	93674.4	107859	105416	GO:0001666;GO:0001671;GO:0001824;GO:0005391;GO:0005515;GO:0005886;GO:0005890;GO:0005901;GO:0006811;GO:0006813;GO:0006814;GO:0006874;GO:0006883;GO:0007155;GO:0008022;GO:0010468;GO:0010882;GO:0014704;GO:0016020;GO:0016021;GO:0016323;GO:0016324;GO:0016328;GO:0019901;GO:0030001;GO:0030007;GO:0030315;GO:0030674;GO:0031090;GO:0032781;GO:0035725;GO:0036126;GO:0036376;GO:0042383;GO:0043209;GO:0046034;GO:…	GO:0001666;GO:0001824;GO:0006811;GO:0006813;GO:0006814;GO:0006874;GO:0006883;GO:0007155;GO:0010468;GO:0010882;GO:0030001;GO:0030007;GO:0032781;GO:0035725;GO:0036376;GO:0046034;GO:0050821;GO:0055119;GO:0060048;GO:0072659;GO:0086009;GO:0098655;GO:1901018;GO:1903169;GO:1903278;GO:1903281;GO:1903288;GO:1903408;GO:1990573	GO:0005886;GO:0005890;GO:0005901;GO:0014704;GO:0016020;GO:0016021;GO:0016323;GO:0016324;GO:0016328;GO:0030315;GO:0031090;GO:0036126;GO:0042383;GO:0043209	GO:0001671;GO:0005391;GO:0005515;GO:0008022;GO:0019901;GO:0030674;GO:0046982;GO:0051117	mmu04961 Endocrine and other factor-regulated calcium reabsorption;mmu04919 Thyroid hormone signaling pathway;mmu04964 Proximal tubule bicarbonate reclamation;mmu04918 Thyroid hormone synthesis;mmu04971 Gastric acid secretion;mmu04970 Salivary secretion;mmu04978 Mineral absorption;mmu04022 cGMP-PKG signaling pathway;mmu04925 Aldosterone synthesis and secretion;mmu04260 Cardiac muscle contraction;…	R-MMU-5578775 Ion homeostasis;R-MMU-936837 Ion transport by P-type ATPases;R-MMU-397014 Muscle contraction;R-MMU-5576891 Cardiac conduction;R-MMU-983712 Ion channel transport	WP553 Calcium regulation in cardiac cells
P14106	C1qb	Complement C1q subcomponent subunit B	12260	1.09558e+06	1.07827e+06	1.37676e+06	572160	584387	496044	GO:0002376;GO:0005576;GO:0005581;GO:0005602;GO:0005615;GO:0006958;GO:0042802;GO:0045087;GO:0045202;GO:0048839;GO:0062167;GO:0098794;GO:0098883	GO:0002376;GO:0006958;GO:0045087;GO:0048839;GO:0098883	GO:0005576;GO:0005581;GO:0005602;GO:0005615;GO:0045202;GO:0062167;GO:0098794	GO:0042802	mmu05020 Prion disease;mmu05171 Coronavirus disease - COVID-19;mmu04610 Complement and coagulation cascades;mmu05133 Pertussis;mmu05142 Chagas disease;mmu05150 Staphylococcus aureus infection;mmu04936 Alcoholic liver disease;mmu05322 Systemic lupus erythematosus	R-MMU-166658 Complement cascade;R-MMU-977606 Regulation of Complement cascade;R-MMU-166663 Initial triggering of complement;R-MMU-166786 Creation of C4 and C2 activators	WP200 Complement activation, classical pathway;WP3626 Microglia pathogen phagocytosis pathway;WP1496 Oxidative damage response
P14115	Rpl27a	60S ribosomal protein L27a	26451	86517.3	250070	452278	1.47892e+06	1.77107e+06	1.33581e+06	GO:0003735;GO:0005783;GO:0005829;GO:0005840;GO:0006412;GO:0015934;GO:0022625;GO:0022626	GO:0006412	GO:0005783;GO:0005829;GO:0005840;GO:0015934;GO:0022625;GO:0022626	GO:0003735	mmu05171 Coronavirus disease - COVID-19;mmu03010 Ribosome	R-MMU-72613 Eukaryotic Translation Initiation;R-MMU-72737 Cap-dependent Translation Initiation;R-MMU-72706 GTP hydrolysis and joining of the 60S ribosomal subunit;R-MMU-156827 L13a-mediated translational silencing of Ceruloplasmin expression;R-MMU-72689 Formation of a pool of free 40S subunits;R-MMU-927802 Nonsense-Mediated Decay (NMD);R-MMU-975957 Nonsense Mediated Decay (NMD) enhanced by the Ex…	WP163 Cytoplasmic ribosomal proteins
P14131	Rps16	40S ribosomal protein S16	20055	279791	350239	317868	654954	652103	443704	GO:0000462;GO:0003723;GO:0003735;GO:0005829;GO:0005840;GO:0006364;GO:0006412;GO:0015935;GO:0022626;GO:0022627;GO:0042274;GO:1990830	GO:0000462;GO:0006364;GO:0006412;GO:0042274;GO:1990830	GO:0005829;GO:0005840;GO:0015935;GO:0022626;GO:0022627	GO:0003723;GO:0003735	mmu05171 Coronavirus disease - COVID-19;mmu03010 Ribosome	R-MMU-72613 Eukaryotic Translation Initiation;R-MMU-72737 Cap-dependent Translation Initiation;R-MMU-72706 GTP hydrolysis and joining of the 60S ribosomal subunit;R-MMU-156827 L13a-mediated translational silencing of Ceruloplasmin expression;R-MMU-72689 Formation of a pool of free 40S subunits;R-MMU-927802 Nonsense-Mediated Decay (NMD);R-MMU-975957 Nonsense Mediated Decay (NMD) enhanced by the Ex…	WP163 Cytoplasmic ribosomal proteins
P14148	Rpl7	60S ribosomal protein L7	19989	1.2956e+06	1.45359e+06	1.5501e+06	2.91646e+06	2.85697e+06	3131680	GO:0000463;GO:0003677;GO:0003723;GO:0003729;GO:0003735;GO:0005829;GO:0005840;GO:0005844;GO:0006364;GO:0006412;GO:0008097;GO:0014069;GO:0022625;GO:0022626;GO:0031672;GO:0042273;GO:0042802;GO:0045202;GO:1990904	GO:0000463;GO:0006364;GO:0006412;GO:0042273	GO:0005829;GO:0005840;GO:0005844;GO:0014069;GO:0022625;GO:0022626;GO:0031672;GO:0045202;GO:1990904	GO:0003677;GO:0003723;GO:0003729;GO:0003735;GO:0008097;GO:0042802	mmu05171 Coronavirus disease - COVID-19;mmu03010 Ribosome	R-MMU-72613 Eukaryotic Translation Initiation;R-MMU-72737 Cap-dependent Translation Initiation;R-MMU-72706 GTP hydrolysis and joining of the 60S ribosomal subunit;R-MMU-156827 L13a-mediated translational silencing of Ceruloplasmin expression;R-MMU-72689 Formation of a pool of free 40S subunits;R-MMU-927802 Nonsense-Mediated Decay (NMD);R-MMU-975957 Nonsense Mediated Decay (NMD) enhanced by the Ex…	WP310 mRNA processing;WP163 Cytoplasmic ribosomal proteins
P14152	Mdh1	Malate dehydrogenase, cytoplasmic	17449	116671	117026	173629	494753	534580	450649	GO:0003824;GO:0005737;GO:0005739;GO:0005813;GO:0005829;GO:0005975;GO:0006099;GO:0006107;GO:0006108;GO:0006734;GO:0016491;GO:0016615;GO:0016616;GO:0019674;GO:0019752;GO:0030060;GO:0043209;GO:0051287	GO:0005975;GO:0006099;GO:0006107;GO:0006108;GO:0006734;GO:0019674;GO:0019752	GO:0005737;GO:0005739;GO:0005813;GO:0005829;GO:0043209	GO:0003824;GO:0016491;GO:0016615;GO:0016616;GO:0030060;GO:0051287	mmu01200 Carbon metabolism;mmu00620 Pyruvate metabolism;mmu00020 Citrate cycle (TCA cycle);mmu00270 Cysteine and methionine metabolism;mmu00630 Glyoxylate and dicarboxylate metabolism;mmu04964 Proximal tubule bicarbonate reclamation	R-MMU-70263 Gluconeogenesis;R-MMU-70326 Glucose metabolism;R-MMU-71387 Metabolism of carbohydrates	WP157 Glycolysis and gluconeogenesis;WP662 Amino acid metabolism;WP434 TCA cycle
P14206	Rpsa	40S ribosomal protein SA	16785	495259	88083.2	453308	541523	485603	481071	GO:0000028;GO:0002181;GO:0003735;GO:0005055;GO:0005604;GO:0005634;GO:0005737;GO:0005829;GO:0005840;GO:0005886;GO:0006412;GO:0015935;GO:0016020;GO:0022626;GO:0022627;GO:0043022;GO:0043025;GO:0043236;GO:0045202;GO:0062023;GO:0098609;GO:0098978	GO:0000028;GO:0002181;GO:0006412;GO:0098609	GO:0005604;GO:0005634;GO:0005737;GO:0005829;GO:0005840;GO:0005886;GO:0015935;GO:0016020;GO:0022626;GO:0022627;GO:0043025;GO:0045202;GO:0062023;GO:0098978	GO:0003735;GO:0005055;GO:0043022;GO:0043236	mmu05171 Coronavirus disease - COVID-19;mmu03010 Ribosome	R-MMU-72613 Eukaryotic Translation Initiation;R-MMU-72737 Cap-dependent Translation Initiation;R-MMU-72706 GTP hydrolysis and joining of the 60S ribosomal subunit;R-MMU-156827 L13a-mediated translational silencing of Ceruloplasmin expression;R-MMU-72689 Formation of a pool of free 40S subunits;R-MMU-927802 Nonsense-Mediated Decay (NMD);R-MMU-975957 Nonsense Mediated Decay (NMD) enhanced by the Ex…	WP163 Cytoplasmic ribosomal proteins;WP488 Alpha 6 beta 4 integrin signaling pathway
P14211	Calr	Calreticulin	12317	286376	312196	355061	1.25764e+06	1.39608e+06	1267266	GO:0000122;GO:0001669;GO:0002502;GO:0003729;GO:0005178;GO:0005506;GO:0005509;GO:0005515;GO:0005576;GO:0005615;GO:0005634;GO:0005635;GO:0005737;GO:0005764;GO:0005783;GO:0005788;GO:0005789;GO:0005790;GO:0005794;GO:0005829;GO:0005844;GO:0006457;GO:0006611;GO:0008284;GO:0009897;GO:0009986;GO:0010595;GO:0010628;GO:0016020;GO:0016529;GO:0017148;GO:0030246;GO:0030433;GO:0030866;GO:0031410;GO:0031625;GO:…	GO:0000122;GO:0002502;GO:0006457;GO:0006611;GO:0008284;GO:0010595;GO:0010628;GO:0017148;GO:0030433;GO:0030866;GO:0033144;GO:0034504;GO:0040020;GO:0045665;GO:0045787;GO:0045892;GO:0048387;GO:0050766;GO:0050821;GO:0090398;GO:1900026;GO:1901164;GO:1901224;GO:2000510	GO:0001669;GO:0005576;GO:0005615;GO:0005634;GO:0005635;GO:0005737;GO:0005764;GO:0005783;GO:0005788;GO:0005789;GO:0005790;GO:0005794;GO:0005829;GO:0005844;GO:0009897;GO:0009986;GO:0016020;GO:0016529;GO:0031410;GO:0032991;GO:0042824;GO:0043231;GO:0044322;GO:0045335;GO:0048471;GO:0062023	GO:0003729;GO:0005178;GO:0005506;GO:0005509;GO:0005515;GO:0030246;GO:0031625;GO:0042277;GO:0042562;GO:0046872;GO:0050681;GO:0051082	mmu04141 Protein processing in endoplasmic reticulum;mmu04145 Phagosome;mmu05170 Human immunodeficiency virus 1 infection;mmu05163 Human cytomegalovirus infection;mmu05142 Chagas disease;mmu04612 Antigen processing and presentation;mmu05169 Epstein-Barr virus infection;mmu05166 Human T-cell leukemia virus 1 infection;mmu05168 Herpes simplex virus 1 infection	R-MMU-446203 Asparagine N-linked glycosylation;R-MMU-1236975 Antigen processing-Cross presentation;R-MMU-983169 Class I MHC mediated antigen processing & presentation;R-MMU-983170 Antigen Presentation: Folding, assembly and peptide loading of class I MHC;R-MMU-532668 N-glycan trimming in the ER and Calnexin/Calreticulin cycle;R-MMU-2173782 Binding and Uptake of Ligands by Scavenger Receptors;R-MM…	WP553 Calcium regulation in cardiac cells
P14231	Atp1b2	Sodium/potassium-transporting ATPase subunit beta-2	11932	2090.04	2090.04	2090.04	59236.8	43220.3	53162.4	GO:0001671;GO:0001895;GO:0001917;GO:0005391;GO:0005737;GO:0005886;GO:0005890;GO:0006811;GO:0006813;GO:0006814;GO:0006883;GO:0007155;GO:0009897;GO:0010976;GO:0016020;GO:0016021;GO:0016324;GO:0016328;GO:0021670;GO:0021678;GO:0021944;GO:0030007;GO:0030674;GO:0031253;GO:0031589;GO:0032781;GO:0036376;GO:0044298;GO:0045494;GO:0046982;GO:0050821;GO:0051117;GO:0061744;GO:0071944;GO:0086009;GO:0097449;GO:…	GO:0001895;GO:0006811;GO:0006813;GO:0006814;GO:0006883;GO:0007155;GO:0010976;GO:0021670;GO:0021678;GO:0021944;GO:0030007;GO:0031589;GO:0032781;GO:0036376;GO:0045494;GO:0050821;GO:0061744;GO:0086009;GO:0120036;GO:1901018;GO:1903278;GO:1903288;GO:1903976;GO:1990573	GO:0001917;GO:0005737;GO:0005886;GO:0005890;GO:0009897;GO:0016020;GO:0016021;GO:0016324;GO:0016328;GO:0031253;GO:0044298;GO:0071944;GO:0097449;GO:0097450;GO:0098984	GO:0001671;GO:0005391;GO:0030674;GO:0046982;GO:0051117	mmu04961 Endocrine and other factor-regulated calcium reabsorption;mmu04919 Thyroid hormone signaling pathway;mmu04964 Proximal tubule bicarbonate reclamation;mmu04918 Thyroid hormone synthesis;mmu04971 Gastric acid secretion;mmu04970 Salivary secretion;mmu04978 Mineral absorption;mmu04022 cGMP-PKG signaling pathway;mmu04925 Aldosterone synthesis and secretion;mmu04260 Cardiac muscle contraction;…	R-MMU-5578775 Ion homeostasis;R-MMU-936837 Ion transport by P-type ATPases;R-MMU-397014 Muscle contraction;R-MMU-5576891 Cardiac conduction;R-MMU-983712 Ion channel transport	WP553 Calcium regulation in cardiac cells
P14576	Srp54a	Signal recognition particle 54 kDa protein	24067	2090.04	2090.04	2090.04	73784.7	2090.04	37479.9	GO:0003924;GO:0005737;GO:0005786;GO:0005829;GO:0006614;GO:0006616;GO:0008312;GO:0030942;GO:0043021	GO:0006614;GO:0006616	GO:0005737;GO:0005786;GO:0005829	GO:0003924;GO:0008312;GO:0030942;GO:0043021	mmu03060 Protein export	R-MMU-1799339 SRP-dependent cotranslational protein targeting to membrane;R-MMU-72766 Translation	WP310 mRNA processing
P14602	Hspb1	Heat shock protein beta-1	15507	71458.7	88187.2	97913.1	100208	68021	114549	GO:0000502;GO:0001533;GO:0001932;GO:0005080;GO:0005622;GO:0005634;GO:0005737;GO:0005856;GO:0005886;GO:0006469;GO:0006986;GO:0008426;GO:0009408;GO:0010976;GO:0019901;GO:0030018;GO:0030424;GO:0030425;GO:0031430;GO:0031674;GO:0032731;GO:0032760;GO:0035556;GO:0035924;GO:0038033;GO:0042026;GO:0042802;GO:0042803;GO:0043122;GO:0043130;GO:0043204;GO:0043292;GO:0043536;GO:0044183;GO:0045202;GO:0045590;GO:…	GO:0001932;GO:0006469;GO:0006986;GO:0009408;GO:0010976;GO:0032731;GO:0032760;GO:0035556;GO:0035924;GO:0038033;GO:0042026;GO:0043122;GO:0043536;GO:0045590;GO:0045766;GO:0061077;GO:0099641;GO:1902176;GO:1903202;GO:2001028;GO:2001234	GO:0000502;GO:0001533;GO:0005622;GO:0005634;GO:0005737;GO:0005856;GO:0005886;GO:0030018;GO:0030424;GO:0030425;GO:0031430;GO:0031674;GO:0043204;GO:0043292;GO:0045202;GO:0097512;GO:0098839	GO:0005080;GO:0008426;GO:0019901;GO:0042802;GO:0042803;GO:0043130;GO:0044183;GO:0061629	mmu05146 Amoebiasis;mmu04370 VEGF signaling pathway;mmu04010 MAPK signaling pathway	R-MMU-450531 Regulation of mRNA stability by proteins that bind AU-rich elements;R-MMU-450408 AUF1 (hnRNP D0) binds and destabilizes mRNA;R-MMU-5687128 MAPK6/MAPK4 signaling;R-MMU-4420097 VEGFA-VEGFR2 Pathway;R-MMU-5683057 MAPK family signaling cascades;R-MMU-194138 Signaling by VEGF;R-MMU-9006934 Signaling by Receptor Tyrosine Kinases;R-MMU-9006931 Signaling by Nuclear Receptors;R-MMU-9009391 Ex…	WP246 TNF-alpha NF-kB signaling pathway;WP373 IL-3 signaling pathway;WP387 IL-6 signaling pathway;WP571 FAS pathway and stress induction of HSP regulation;WP350 p38 Mapk signaling pathway;WP493 Mapk signaling pathway
P14685	Psmd3	26S proteasome non-ATPase regulatory subunit 3	22123	1.00631e+06	1000989	855781	551936	630874	578363	GO:0000502;GO:0005515;GO:0005838;GO:0006511;GO:0008541;GO:0022624;GO:0030234;GO:0042176	GO:0006511;GO:0042176	GO:0000502;GO:0005838;GO:0008541;GO:0022624	GO:0005515;GO:0030234	mmu05016 Huntington disease;mmu03050 Proteasome;mmu05014 Amyotrophic lateral sclerosis;mmu05020 Prion disease;mmu05022 Pathways of neurodegeneration - multiple diseases;mmu05012 Parkinson disease;mmu05010 Alzheimer disease;mmu05017 Spinocerebellar ataxia;mmu05169 Epstein-Barr virus infection	R-MMU-2262752 Cellular responses to stress;R-MMU-450531 Regulation of mRNA stability by proteins that bind AU-rich elements;R-MMU-8953897 Cellular responses to stimuli;R-MMU-450408 AUF1 (hnRNP D0) binds and destabilizes mRNA;R-MMU-8852276 The role of GTSE1 in G2/M progression after G2 checkpoint;R-MMU-1236978 Cross-presentation of soluble exogenous antigens (endosomes);R-MMU-69275 G2/M Transition…	WP519 Proteasome degradation;WP246 TNF-alpha NF-kB signaling pathway
P14824	Anxa6	Annexin A6	11749	205052	207400	185968	329000	303010	290544	GO:0001755;GO:0001778;GO:0001786;GO:0003418;GO:0005262;GO:0005509;GO:0005525;GO:0005544;GO:0005634;GO:0005737;GO:0005765;GO:0005829;GO:0005925;GO:0006816;GO:0006937;GO:0008289;GO:0014704;GO:0015276;GO:0015485;GO:0016020;GO:0016324;GO:0031902;GO:0032991;GO:0034220;GO:0035374;GO:0042383;GO:0042802;GO:0044877;GO:0048306;GO:0048471;GO:0051015;GO:0051283;GO:0051560;GO:0062023;GO:0097190	GO:0001755;GO:0001778;GO:0003418;GO:0006816;GO:0006937;GO:0034220;GO:0051283;GO:0051560;GO:0097190	GO:0005634;GO:0005737;GO:0005765;GO:0005829;GO:0005925;GO:0014704;GO:0016020;GO:0016324;GO:0031902;GO:0032991;GO:0042383;GO:0048471;GO:0062023	GO:0001786;GO:0005262;GO:0005509;GO:0005525;GO:0005544;GO:0008289;GO:0015276;GO:0015485;GO:0035374;GO:0042802;GO:0044877;GO:0048306;GO:0051015	-	-	WP374 Prostaglandin synthesis and regulation;WP553 Calcium regulation in cardiac cells
P14847	Crp	C-reactive protein	12944	72780.8	37808.8	51105.3	164929	195342	153096	GO:0001849;GO:0005509;GO:0005576;GO:0005615;GO:0006953;GO:0006958;GO:0010628;GO:0010745;GO:0010888;GO:0010988;GO:0015485;GO:0030169;GO:0030175;GO:0030426;GO:0032677;GO:0032929;GO:0032930;GO:0032945;GO:0042060;GO:0042310;GO:0042802;GO:0044793;GO:0045087;GO:0045429;GO:0046872;GO:0050750;GO:0051258;GO:0071277;GO:1900006	GO:0006953;GO:0006958;GO:0010628;GO:0010745;GO:0010888;GO:0010988;GO:0032677;GO:0032929;GO:0032930;GO:0032945;GO:0042060;GO:0042310;GO:0044793;GO:0045087;GO:0045429;GO:0051258;GO:0071277;GO:1900006	GO:0005576;GO:0005615;GO:0030175;GO:0030426	GO:0001849;GO:0005509;GO:0015485;GO:0030169;GO:0042802;GO:0046872;GO:0050750	-	R-MMU-166658 Complement cascade;R-MMU-166663 Initial triggering of complement;R-MMU-166786 Creation of C4 and C2 activators	-
P14869	Rplp0	60S acidic ribosomal protein P0	11837	205077	475012	828608	2.5344e+06	2853550	2.44328e+06	GO:0000027;GO:0002181;GO:0003735;GO:0005634;GO:0005737;GO:0005783;GO:0005829;GO:0005840;GO:0014069;GO:0016020;GO:0022625;GO:0022626;GO:0030425;GO:0036464;GO:0042254;GO:0042277;GO:0070180;GO:0071353;GO:0098794;GO:1990904	GO:0000027;GO:0002181;GO:0042254;GO:0071353	GO:0005634;GO:0005737;GO:0005783;GO:0005829;GO:0005840;GO:0014069;GO:0016020;GO:0022625;GO:0022626;GO:0030425;GO:0036464;GO:0098794;GO:1990904	GO:0003735;GO:0042277;GO:0070180	mmu05171 Coronavirus disease - COVID-19;mmu03010 Ribosome	R-MMU-72613 Eukaryotic Translation Initiation;R-MMU-72737 Cap-dependent Translation Initiation;R-MMU-72706 GTP hydrolysis and joining of the 60S ribosomal subunit;R-MMU-156827 L13a-mediated translational silencing of Ceruloplasmin expression;R-MMU-72689 Formation of a pool of free 40S subunits;R-MMU-927802 Nonsense-Mediated Decay (NMD);R-MMU-975957 Nonsense Mediated Decay (NMD) enhanced by the Ex…	WP163 Cytoplasmic ribosomal proteins
P14873	Map1b	Microtubule-associated protein 1B	17755	2090.04	2090.04	2090.04	238233	202003	221604	GO:0000226;GO:0001578;GO:0001750;GO:0003779;GO:0005515;GO:0005519;GO:0005543;GO:0005737;GO:0005829;GO:0005856;GO:0005874;GO:0005875;GO:0005886;GO:0007017;GO:0007026;GO:0007399;GO:0007409;GO:0008017;GO:0014069;GO:0016358;GO:0030054;GO:0030424;GO:0030425;GO:0030426;GO:0031114;GO:0031116;GO:0032387;GO:0036477;GO:0042995;GO:0043025;GO:0043196;GO:0043204;GO:0044877;GO:0045202;GO:0045666;GO:0045773;GO:…	GO:0000226;GO:0001578;GO:0007017;GO:0007026;GO:0007399;GO:0007409;GO:0016358;GO:0031114;GO:0031116;GO:0032387;GO:0045666;GO:0045773;GO:0047497;GO:0048675;GO:0061162;GO:0071895	GO:0001750;GO:0005737;GO:0005829;GO:0005856;GO:0005874;GO:0005875;GO:0005886;GO:0014069;GO:0030054;GO:0030424;GO:0030425;GO:0030426;GO:0036477;GO:0042995;GO:0043025;GO:0043196;GO:0043204;GO:0045202;GO:0048471;GO:0097440;GO:0097441;GO:0097457	GO:0003779;GO:0005515;GO:0005519;GO:0005543;GO:0008017;GO:0044877	mmu03250 Viral life cycle - HIV-1	-	WP539 Wnt signaling pathway (NetPath)
P14901	Hmox1	Heme oxygenase 1	15368	2090.04	2090.04	2090.04	36041.8	42573.8	31793.8	GO:0001525;GO:0001666;GO:0002246;GO:0004392;GO:0004630;GO:0005198;GO:0005634;GO:0005730;GO:0005783;GO:0005829;GO:0005901;GO:0006788;GO:0006879;GO:0006915;GO:0006979;GO:0007264;GO:0008217;GO:0008219;GO:0008285;GO:0008630;GO:0010656;GO:0016020;GO:0016239;GO:0016242;GO:0016491;GO:0019899;GO:0020037;GO:0032764;GO:0034101;GO:0034395;GO:0034605;GO:0035094;GO:0035556;GO:0042167;GO:0042168;GO:0042542;GO:…	GO:0001525;GO:0001666;GO:0002246;GO:0006788;GO:0006879;GO:0006915;GO:0006979;GO:0007264;GO:0008217;GO:0008219;GO:0008285;GO:0008630;GO:0010656;GO:0016239;GO:0016242;GO:0032764;GO:0034101;GO:0034395;GO:0034605;GO:0035094;GO:0035556;GO:0042167;GO:0042168;GO:0042542;GO:0043065;GO:0043305;GO:0043392;GO:0043433;GO:0043524;GO:0043619;GO:0043627;GO:0045766;GO:0048661;GO:0048662;GO:0051090;GO:0055072;GO:…	GO:0005634;GO:0005730;GO:0005783;GO:0005829;GO:0005901;GO:0016020;GO:0043231;GO:0048471	GO:0004392;GO:0004630;GO:0005198;GO:0016491;GO:0019899;GO:0020037;GO:0042802;GO:0042803;GO:0046872	mmu04216 Ferroptosis;mmu05208 Chemical carcinogenesis - reactive oxygen species;mmu04066 HIF-1 signaling pathway;mmu05225 Hepatocellular carcinoma;mmu05418 Fluid shear stress and atherosclerosis;mmu04978 Mineral absorption;mmu00860 Porphyrin metabolism;mmu05206 MicroRNAs in cancer	R-MMU-2262752 Cellular responses to stress;R-MMU-8953897 Cellular responses to stimuli;R-MMU-9711123 Cellular response to chemical stress;R-MMU-917937 Iron uptake and transport;R-MMU-9609523 Insertion of tail-anchored proteins into the endoplasmic reticulum membrane;R-MMU-9707564 Cytoprotection by HMOX1;R-MMU-189483 Heme degradation;R-MMU-189445 Metabolism of porphyrins;R-MMU-9609507 Protein loca…	WP412 Oxidative stress response;WP1245 Transcriptional activation by Nfe2l2 in response to phytochemicals;WP3632 Lung fibrosis
P15105	Glul	Glutamine synthetase	14645	15446913	15564981	15423492	13879307	12534595	11320340	GO:0000166;GO:0000287;GO:0001525;GO:0003824;GO:0004356;GO:0005515;GO:0005524;GO:0005737;GO:0005739;GO:0005783;GO:0005791;GO:0005829;GO:0005886;GO:0006536;GO:0006542;GO:0006807;GO:0008283;GO:0009267;GO:0009749;GO:0010594;GO:0016020;GO:0016595;GO:0016740;GO:0016874;GO:0018345;GO:0019676;GO:0019706;GO:0030145;GO:0032024;GO:0032991;GO:0042254;GO:0042802;GO:0042995;GO:0043005;GO:0043204;GO:0043209;GO:…	GO:0001525;GO:0006536;GO:0006542;GO:0006807;GO:0008283;GO:0009267;GO:0009749;GO:0010594;GO:0018345;GO:0019676;GO:0032024;GO:0042254;GO:0050679;GO:0051968;GO:1903670;GO:1904749	GO:0005737;GO:0005739;GO:0005783;GO:0005791;GO:0005829;GO:0005886;GO:0016020;GO:0032991;GO:0042995;GO:0043005;GO:0043204;GO:0043209;GO:0043231;GO:0043679;GO:0044297;GO:0097386	GO:0000166;GO:0000287;GO:0003824;GO:0004356;GO:0005515;GO:0005524;GO:0016595;GO:0016740;GO:0016874;GO:0019706;GO:0030145;GO:0042802;GO:0045503;GO:0046872	mmu01230 Biosynthesis of amino acids;mmu00630 Glyoxylate and dicarboxylate metabolism;mmu00250 Alanine, aspartate and glutamate metabolism;mmu00220 Arginine biosynthesis;mmu00910 Nitrogen metabolism;mmu04724 Glutamatergic synapse;mmu04217 Necroptosis;mmu04727 GABAergic synapse	R-MMU-71291 Metabolism of amino acids and derivatives;R-MMU-8964539 Glutamate and glutamine metabolism;R-MMU-112315 Transmission across Chemical Synapses;R-MMU-112316 Neuronal System	WP662 Amino acid metabolism
P15265	Smcp	Sperm mitochondrial-associated cysteine-rich protein	17235	387761	372590	314878	68541.6	64013.2	64200.3	GO:0005737;GO:0005739;GO:0005741;GO:0007338;GO:0007339;GO:0007341;GO:0016020;GO:0030317	GO:0007338;GO:0007339;GO:0007341;GO:0030317	GO:0005737;GO:0005739;GO:0005741;GO:0016020	-	-	-	-
P15306	Thbd	Thrombomodulin	21824	2090.04	2090.04	2090.04	29540.7	23976.2	25902.2	GO:0004888;GO:0005509;GO:0005615;GO:0005774;GO:0005886;GO:0005887;GO:0007565;GO:0007596;GO:0007599;GO:0009790;GO:0009897;GO:0009986;GO:0016020;GO:0016021;GO:0016327;GO:0030195;GO:0050819;GO:1905370	GO:0007565;GO:0007596;GO:0007599;GO:0009790;GO:0030195;GO:0050819	GO:0005615;GO:0005774;GO:0005886;GO:0005887;GO:0009897;GO:0009986;GO:0016020;GO:0016021;GO:0016327;GO:1905370	GO:0004888;GO:0005509	mmu04610 Complement and coagulation cascades;mmu05418 Fluid shear stress and atherosclerosis;mmu04933 AGE-RAGE signaling pathway in diabetic complications	R-MMU-109582 Hemostasis;R-MMU-140875 Common Pathway of Fibrin Clot Formation;R-MMU-140877 Formation of Fibrin Clot (Clotting Cascade);R-MMU-202733 Cell surface interactions at the vascular wall	-
P15501	Sbp	Prostatic spermine-binding protein	20234	793686	628370	599039	29393.3	18385.4	2090.04	GO:0003674;GO:0005576;GO:0005615;GO:0008150;GO:0030246	GO:0008150	GO:0005576;GO:0005615	GO:0003674;GO:0030246	-	-	-
P15532	Nme1	Nucleoside diphosphate kinase A	18102	99031.6	78358.9	133190	1.35455e+06	1.60856e+06	1.31262e+06	GO:0000166;GO:0000287;GO:0000977;GO:0002762;GO:0003697;GO:0004536;GO:0004550;GO:0005524;GO:0005525;GO:0005634;GO:0005737;GO:0005739;GO:0005741;GO:0005813;GO:0005829;GO:0005882;GO:0006165;GO:0006183;GO:0006228;GO:0006231;GO:0006241;GO:0006897;GO:0007399;GO:0007595;GO:0009117;GO:0010629;GO:0010976;GO:0016020;GO:0016301;GO:0016310;GO:0016740;GO:0019215;GO:0019899;GO:0019901;GO:0030154;GO:0030879;GO:…	GO:0002762;GO:0006165;GO:0006183;GO:0006228;GO:0006231;GO:0006241;GO:0006897;GO:0007399;GO:0007595;GO:0009117;GO:0010629;GO:0010976;GO:0016310;GO:0030154;GO:0030879;GO:0043388;GO:0050679	GO:0005634;GO:0005737;GO:0005739;GO:0005741;GO:0005813;GO:0005829;GO:0005882;GO:0016020;GO:0032587;GO:0043209;GO:0048471	GO:0000166;GO:0000287;GO:0000977;GO:0003697;GO:0004536;GO:0004550;GO:0005524;GO:0005525;GO:0016301;GO:0016740;GO:0019215;GO:0019899;GO:0019901;GO:0042802;GO:0043015;GO:0043024;GO:0046872	mmu01232 Nucleotide metabolism;mmu01240 Biosynthesis of cofactors;mmu00230 Purine metabolism;mmu00983 Drug metabolism - other enzymes;mmu00240 Pyrimidine metabolism	R-MMU-15869 Metabolism of nucleotides;R-MMU-9748787 Azathioprine ADME;R-MMU-499943 Interconversion of nucleotide di- and triphosphates;R-MMU-9748784 Drug ADME	WP2185 Purine metabolism
P15920	Atp6v0a2	V-type proton ATPase 116 kDa subunit a 2	21871	2090.04	2090.04	2090.04	47369.9	142674	190436	GO:0000220;GO:0001669;GO:0005515;GO:0005768;GO:0005886;GO:0006811;GO:0006879;GO:0007035;GO:0015078;GO:0016020;GO:0016021;GO:0016471;GO:0033179;GO:0036295;GO:0043229;GO:0048471;GO:0051117;GO:1902600	GO:0006811;GO:0006879;GO:0007035;GO:0036295;GO:1902600	GO:0000220;GO:0001669;GO:0005768;GO:0005886;GO:0016020;GO:0016021;GO:0016471;GO:0033179;GO:0043229;GO:0048471	GO:0005515;GO:0015078;GO:0051117	mmu04145 Phagosome;mmu04142 Lysosome;mmu04966 Collecting duct acid secretion;mmu00190 Oxidative phosphorylation;mmu04721 Synaptic vesicle cycle;mmu05165 Human papillomavirus infection;mmu05152 Tuberculosis;mmu05323 Rheumatoid arthritis	R-MMU-917937 Iron uptake and transport;R-MMU-9006934 Signaling by Receptor Tyrosine Kinases;R-MMU-917977 Transferrin endocytosis and recycling;R-MMU-77387 Insulin receptor recycling;R-MMU-1222556 ROS and RNS production in phagocytes;R-MMU-74752 Signaling by Insulin receptor;R-MMU-983712 Ion channel transport	-
P16015	Car3	Carbonic anhydrase 3	12350	230938	289332	366106	159415	166106	157937	GO:0004089;GO:0005737;GO:0005829;GO:0006730;GO:0006979;GO:0008270;GO:0009617;GO:0016151;GO:0016791;GO:0016829;GO:0016836;GO:0046872	GO:0006730;GO:0006979;GO:0009617	GO:0005737;GO:0005829	GO:0004089;GO:0008270;GO:0016151;GO:0016791;GO:0016829;GO:0016836;GO:0046872	mmu00910 Nitrogen metabolism	R-MMU-1475029 Reversible hydration of carbon dioxide	-
P16045	Lgals1	Galectin-1	16852	91179.4	231788	237240	168862	170736	73278.9	GO:0002317;GO:0005515;GO:0005534;GO:0005576;GO:0005615;GO:0005634;GO:0005737;GO:0005829;GO:0006915;GO:0007157;GO:0009986;GO:0010812;GO:0010977;GO:0030246;GO:0030395;GO:0031295;GO:0034120;GO:0042802;GO:0043065;GO:0043236;GO:0045445;GO:0046598;GO:0050729;GO:0062023;GO:0098609;GO:1990724	GO:0002317;GO:0006915;GO:0007157;GO:0010812;GO:0010977;GO:0031295;GO:0034120;GO:0043065;GO:0045445;GO:0046598;GO:0050729;GO:0098609	GO:0005576;GO:0005615;GO:0005634;GO:0005737;GO:0005829;GO:0009986;GO:0062023;GO:1990724	GO:0005515;GO:0005534;GO:0030246;GO:0030395;GO:0042802;GO:0043236	-	R-MMU-8957275 Post-translational protein phosphorylation;R-MMU-381426 Regulation of Insulin-like Growth Factor (IGF) transport and uptake by Insulin-like Growth Factor Binding Proteins (IGFBPs)	-
P16125	Ldhb	L-lactate dehydrogenase B chain	16832	657006	633706	690680	2465903	2.55533e+06	2468559	GO:0003824;GO:0004457;GO:0004459;GO:0005737;GO:0005739;GO:0005743;GO:0005829;GO:0005975;GO:0006089;GO:0006090;GO:0016020;GO:0016491;GO:0016616;GO:0019244;GO:0019674;GO:0019752;GO:0019900;GO:0042802;GO:0043209;GO:0045121;GO:0051287;GO:1990204	GO:0005975;GO:0006089;GO:0006090;GO:0019244;GO:0019674;GO:0019752	GO:0005737;GO:0005739;GO:0005743;GO:0005829;GO:0016020;GO:0043209;GO:0045121;GO:1990204	GO:0003824;GO:0004457;GO:0004459;GO:0016491;GO:0016616;GO:0019900;GO:0042802;GO:0051287	mmu00010 Glycolysis / Gluconeogenesis;mmu00620 Pyruvate metabolism;mmu00270 Cysteine and methionine metabolism;mmu05230 Central carbon metabolism in cancer;mmu04922 Glucagon signaling pathway;mmu00640 Propanoate metabolism;mmu04066 HIF-1 signaling pathway	R-MMU-71406 Pyruvate metabolism and Citric Acid (TCA) cycle;R-MMU-70268 Pyruvate metabolism;R-MMU-1428517 The citric acid (TCA) cycle and respiratory electron transport	WP157 Glycolysis and gluconeogenesis
P16254	Srp14	Signal recognition particle 14 kDa protein	20813	2090.04	2090.04	2090.04	191541	151727	196983	GO:0003723;GO:0005634;GO:0005737;GO:0005786;GO:0006614;GO:0008312;GO:0030942;GO:0045047;GO:0048500	GO:0006614;GO:0045047	GO:0005634;GO:0005737;GO:0005786;GO:0048500	GO:0003723;GO:0008312;GO:0030942	mmu03060 Protein export	R-MMU-1799339 SRP-dependent cotranslational protein targeting to membrane;R-MMU-72766 Translation	WP310 mRNA processing
P16330	Cnp	2',3'-cyclic-nucleotide 3'-phosphodiesterase	12799	67904.4	40883	42304.1	34660.3	66249.9	2090.04	GO:0000226;GO:0003723;GO:0004113;GO:0005615;GO:0005737;GO:0005741;GO:0005743;GO:0005874;GO:0005886;GO:0005902;GO:0007409;GO:0008344;GO:0009214;GO:0009636;GO:0016020;GO:0016787;GO:0030551;GO:0031143;GO:0035748;GO:0035749;GO:0042995;GO:0043209;GO:0046902;GO:0048471;GO:0048709	GO:0000226;GO:0007409;GO:0008344;GO:0009214;GO:0009636;GO:0046902;GO:0048709	GO:0005615;GO:0005737;GO:0005741;GO:0005743;GO:0005874;GO:0005886;GO:0005902;GO:0016020;GO:0031143;GO:0035748;GO:0035749;GO:0042995;GO:0043209;GO:0048471	GO:0003723;GO:0004113;GO:0016787;GO:0030551	-	-	WP2910 Mecp2 and associated Rett syndrome
P16460	Ass1	Argininosuccinate synthase	11898	550801	548862	559446	2.28539e+06	2241048	2382926	GO:0000050;GO:0000052;GO:0000053;GO:0000166;GO:0004055;GO:0005515;GO:0005524;GO:0005634;GO:0005737;GO:0005739;GO:0005741;GO:0005764;GO:0005783;GO:0005829;GO:0006526;GO:0006531;GO:0007623;GO:0008652;GO:0010043;GO:0010046;GO:0015643;GO:0016597;GO:0016874;GO:0042802;GO:0043005;GO:0043025;GO:0043204;GO:0043209;GO:0045429;GO:0051384;GO:0070852;GO:0071499;GO:1903038	GO:0000050;GO:0000052;GO:0000053;GO:0006526;GO:0006531;GO:0007623;GO:0008652;GO:0010043;GO:0010046;GO:0045429;GO:0051384;GO:0071499;GO:1903038	GO:0005634;GO:0005737;GO:0005739;GO:0005741;GO:0005764;GO:0005783;GO:0005829;GO:0043005;GO:0043025;GO:0043204;GO:0043209;GO:0070852	GO:0000166;GO:0004055;GO:0005515;GO:0005524;GO:0015643;GO:0016597;GO:0016874;GO:0042802	mmu01230 Biosynthesis of amino acids;mmu00250 Alanine, aspartate and glutamate metabolism;mmu05418 Fluid shear stress and atherosclerosis;mmu00220 Arginine biosynthesis	R-MMU-71291 Metabolism of amino acids and derivatives;R-MMU-70635 Urea cycle	WP662 Amino acid metabolism;WP240 Alanine and aspartate metabolism
P16546	Sptan1	Spectrin alpha chain, non-erythrocytic 1	20740	1269851	1.12255e+06	1.07716e+06	543708	489096	476711	GO:0003779;GO:0005509;GO:0005515;GO:0005516;GO:0005737;GO:0005829;GO:0005856;GO:0005886;GO:0005916;GO:0015630;GO:0016020;GO:0016328;GO:0019905;GO:0030018;GO:0030036;GO:0030054;GO:0030507;GO:0030863;GO:0030864;GO:0031532;GO:0032437;GO:0032991;GO:0033010;GO:0033270;GO:0042995;GO:0043209;GO:0043231;GO:0044877;GO:0046872;GO:0051015;GO:0051693	GO:0030036;GO:0031532;GO:0051693	GO:0005737;GO:0005829;GO:0005856;GO:0005886;GO:0005916;GO:0015630;GO:0016020;GO:0016328;GO:0030018;GO:0030054;GO:0030863;GO:0030864;GO:0032437;GO:0032991;GO:0033010;GO:0033270;GO:0042995;GO:0043209;GO:0043231	GO:0003779;GO:0005509;GO:0005515;GO:0005516;GO:0019905;GO:0030507;GO:0044877;GO:0046872;GO:0051015	mmu04210 Apoptosis	-	WP571 FAS pathway and stress induction of HSP regulation
P16627	Hspa1l	Heat shock 70 kDa protein 1-like	15482	3.56302e+06	3.13589e+06	4.00359e+06	3.36568e+06	3.18152e+06	3.04639e+06	GO:0000166;GO:0002199;GO:0005524;GO:0005634;GO:0005737;GO:0005829;GO:0005886;GO:0007275;GO:0007283;GO:0007339;GO:0008180;GO:0016192;GO:0016887;GO:0030154;GO:0031072;GO:0031625;GO:0034620;GO:0042026;GO:0044183;GO:0044297;GO:0051082;GO:0051085;GO:0051787;GO:1903955	GO:0007275;GO:0007283;GO:0007339;GO:0016192;GO:0030154;GO:0034620;GO:0042026;GO:0051085;GO:1903955	GO:0002199;GO:0005634;GO:0005737;GO:0005829;GO:0005886;GO:0008180;GO:0044297	GO:0000166;GO:0005524;GO:0016887;GO:0031072;GO:0031625;GO:0044183;GO:0051082;GO:0051787	mmu03040 Spliceosome;mmu04141 Protein processing in endoplasmic reticulum;mmu05020 Prion disease;mmu04144 Endocytosis;mmu04915 Estrogen signaling pathway;mmu05134 Legionellosis;mmu05145 Toxoplasmosis;mmu05417 Lipid and atherosclerosis;mmu04213 Longevity regulating pathway - multiple species;mmu04612 Antigen processing and presentation;mmu04010 MAPK signaling pathway;mmu05162 Measles	R-MMU-2262752 Cellular responses to stress;R-MMU-8953897 Cellular responses to stimuli;R-MMU-3371497 HSP90 chaperone cycle for steroid hormone receptors (SHR) in the presence of ligand;R-MMU-3371556 Cellular response to heat stress;R-MMU-3371571 HSF1-dependent transactivation;R-MMU-3371453 Regulation of HSF1-mediated heat shock response;R-MMU-3371568 Attenuation phase	-
P16675	Ctsa	Lysosomal protective protein	19025	594482	2090.04	2090.04	130999	121956	130922	GO:0004180;GO:0004185;GO:0005515;GO:0005739;GO:0005764;GO:0006508;GO:0008233;GO:0016787;GO:0031647;GO:0043231;GO:1904715	GO:0006508;GO:0031647;GO:1904715	GO:0005739;GO:0005764;GO:0043231	GO:0004180;GO:0004185;GO:0005515;GO:0008233;GO:0016787	mmu04142 Lysosome;mmu04614 Renin-angiotensin system	R-MMU-446203 Asparagine N-linked glycosylation;R-MMU-2132295 MHC class II antigen presentation;R-MMU-446219 Synthesis of substrates in N-glycan biosythesis;R-MMU-1660662 Glycosphingolipid metabolism;R-MMU-446193 Biosynthesis of the N-glycan precursor (dolichol lipid-linked oligosaccharide, LLO) and transfer to a nascent protein;R-MMU-428157 Sphingolipid metabolism;R-MMU-4085001 Sialic acid metabo…	-
P17047	Lamp2	Lysosome-associated membrane glycoprotein 2	16784	2090.04	2090.04	2090.04	137456	188134	160821	GO:0005515;GO:0005615;GO:0005764;GO:0005765;GO:0005768;GO:0005770;GO:0005802;GO:0005886;GO:0006605;GO:0006914;GO:0009267;GO:0016020;GO:0016021;GO:0019899;GO:0019904;GO:0030670;GO:0031088;GO:0031333;GO:0031410;GO:0031647;GO:0031902;GO:0044754;GO:0045121;GO:0046716;GO:0048471;GO:0050821;GO:0061684;GO:0061740;GO:0061742;GO:0070062;GO:0072594;GO:0097352;GO:0097637;GO:1905146;GO:1990836	GO:0006605;GO:0006914;GO:0009267;GO:0031333;GO:0031647;GO:0046716;GO:0050821;GO:0061684;GO:0061740;GO:0072594;GO:0097352;GO:1905146	GO:0005615;GO:0005764;GO:0005765;GO:0005768;GO:0005770;GO:0005802;GO:0005886;GO:0016020;GO:0016021;GO:0030670;GO:0031088;GO:0031410;GO:0031902;GO:0044754;GO:0045121;GO:0048471;GO:0061742;GO:0070062;GO:0097637;GO:1990836	GO:0005515;GO:0019899;GO:0019904	mmu04145 Phagosome;mmu04142 Lysosome;mmu04140 Autophagy - animal;mmu05152 Tuberculosis	R-MMU-76005 Response to elevated platelet cytosolic Ca2+;R-MMU-114608 Platelet degranulation ;R-MMU-76002 Platelet activation, signaling and aggregation;R-MMU-109582 Hemostasis	-
P17095	Hmga1	High mobility group protein HMG-I/HMG-Y	15361	2090.04	2090.04	2090.04	188411	199840	246041	GO:0000987;GO:0001221;GO:0001228;GO:0003677;GO:0003680;GO:0003682;GO:0003712;GO:0003713;GO:0003906;GO:0005634;GO:0006284;GO:0006355;GO:0007283;GO:0008285;GO:0019899;GO:0030374;GO:0030527;GO:0035985;GO:0042974;GO:0042975;GO:0045892;GO:0045893;GO:0045944;GO:0046965;GO:0051575;GO:0090402;GO:0090575	GO:0006284;GO:0006355;GO:0007283;GO:0008285;GO:0045892;GO:0045893;GO:0045944;GO:0090402	GO:0005634;GO:0035985;GO:0090575	GO:0000987;GO:0001221;GO:0001228;GO:0003677;GO:0003680;GO:0003682;GO:0003712;GO:0003713;GO:0003906;GO:0019899;GO:0030374;GO:0030527;GO:0042974;GO:0042975;GO:0046965;GO:0051575	-	R-MMU-2262752 Cellular responses to stress;R-MMU-8953897 Cellular responses to stimuli;R-MMU-2559584 Formation of Senescence-Associated Heterochromatin Foci (SAHF);R-MMU-2559583 Cellular Senescence;R-MMU-2559586 DNA Damage/Telomere Stress Induced Senescence	WP447 Adipogenesis genes
P17156	Hspa2	Heat shock-related 70 kDa protein 2	15512	3.11264e+06	2.94488e+06	3.80172e+06	4347455	4.02229e+06	4305830	GO:0000166;GO:0000795;GO:0001673;GO:0001934;GO:0005515;GO:0005524;GO:0005634;GO:0005654;GO:0005737;GO:0005739;GO:0005829;GO:0005856;GO:0005886;GO:0007140;GO:0007141;GO:0007283;GO:0007286;GO:0009986;GO:0010971;GO:0016192;GO:0016887;GO:0019899;GO:0030154;GO:0031072;GO:0032781;GO:0034620;GO:0036128;GO:0042026;GO:0043209;GO:0044183;GO:0048156;GO:0051082;GO:0051085;GO:0051087;GO:0051787;GO:0051861;GO:…	GO:0001934;GO:0007140;GO:0007141;GO:0007283;GO:0007286;GO:0010971;GO:0016192;GO:0030154;GO:0032781;GO:0034620;GO:0042026;GO:0051085;GO:0070194;GO:0090084;GO:1901896	GO:0000795;GO:0001673;GO:0005634;GO:0005654;GO:0005737;GO:0005739;GO:0005829;GO:0005856;GO:0005886;GO:0009986;GO:0036128;GO:0043209;GO:0072687	GO:0000166;GO:0005515;GO:0005524;GO:0016887;GO:0019899;GO:0031072;GO:0044183;GO:0048156;GO:0051082;GO:0051087;GO:0051787;GO:0051861;GO:0097718	mmu03040 Spliceosome;mmu04141 Protein processing in endoplasmic reticulum;mmu05020 Prion disease;mmu04144 Endocytosis;mmu04915 Estrogen signaling pathway;mmu05134 Legionellosis;mmu05145 Toxoplasmosis;mmu05417 Lipid and atherosclerosis;mmu04213 Longevity regulating pathway - multiple species;mmu04612 Antigen processing and presentation;mmu04010 MAPK signaling pathway;mmu05162 Measles	R-MMU-2262752 Cellular responses to stress;R-MMU-8953897 Cellular responses to stimuli;R-MMU-3371497 HSP90 chaperone cycle for steroid hormone receptors (SHR) in the presence of ligand;R-MMU-3371556 Cellular response to heat stress;R-MMU-3371571 HSF1-dependent transactivation;R-MMU-3371453 Regulation of HSF1-mediated heat shock response;R-MMU-3371568 Attenuation phase	-
P17225	Ptbp1	Polypyrimidine tract-binding protein 1	19205	46128.6	33284.8	61113.3	266926	342992	236247	GO:0000014;GO:0000381;GO:0001069;GO:0003676;GO:0003697;GO:0003723;GO:0003729;GO:0005515;GO:0005634;GO:0005737;GO:0006397;GO:0008380;GO:0010467;GO:0022008;GO:0033119;GO:0035307;GO:0036002;GO:0043484;GO:0043565;GO:0044306;GO:0045595;GO:0045665;GO:0045944;GO:0048025;GO:0051148;GO:0070886;GO:0075522	GO:0000381;GO:0006397;GO:0008380;GO:0010467;GO:0022008;GO:0033119;GO:0035307;GO:0043484;GO:0045595;GO:0045665;GO:0045944;GO:0048025;GO:0051148;GO:0070886;GO:0075522	GO:0005634;GO:0005737;GO:0044306	GO:0000014;GO:0001069;GO:0003676;GO:0003697;GO:0003723;GO:0003729;GO:0005515;GO:0036002;GO:0043565	-	-	WP310 mRNA processing
P17426	Ap2a1	AP-2 complex subunit alpha-1	11771	454259	282800	362427	489269	498839	585262	GO:0005515;GO:0005886;GO:0005905;GO:0006886;GO:0006897;GO:0006898;GO:0008022;GO:0010976;GO:0015031;GO:0016020;GO:0016192;GO:0016323;GO:0016324;GO:0019901;GO:0030117;GO:0030122;GO:0030131;GO:0030136;GO:0030141;GO:0032433;GO:0032991;GO:0035615;GO:0044877;GO:0048260;GO:0050750;GO:0072583;GO:0140312;GO:1900126	GO:0006886;GO:0006897;GO:0006898;GO:0010976;GO:0015031;GO:0016192;GO:0048260;GO:0072583;GO:1900126	GO:0005886;GO:0005905;GO:0016020;GO:0016323;GO:0016324;GO:0030117;GO:0030122;GO:0030131;GO:0030136;GO:0030141;GO:0032433;GO:0032991	GO:0005515;GO:0008022;GO:0019901;GO:0035615;GO:0044877;GO:0050750;GO:0140312	mmu05016 Huntington disease;mmu04144 Endocytosis;mmu04961 Endocrine and other factor-regulated calcium reabsorption;mmu04721 Synaptic vesicle cycle	R-MMU-2132295 MHC class II antigen presentation;R-MMU-4086400 PCP/CE pathway;R-MMU-373760 L1CAM interactions;R-MMU-3858494 Beta-catenin independent WNT signaling;R-MMU-437239 Recycling pathway of L1;R-MMU-8856828 Clathrin-mediated endocytosis;R-MMU-195721 Signaling by WNT;R-MMU-174824 Plasma lipoprotein assembly, remodeling, and clearance;R-MMU-422475 Axon guidance;R-MMU-9675108 Nervous system de…	WP572 EGFR1 signaling pathway
P17427	Ap2a2	AP-2 complex subunit alpha-2	11772	350924	358827	286396	430712	381584	389687	GO:0005515;GO:0005886;GO:0005905;GO:0006886;GO:0006897;GO:0006898;GO:0008021;GO:0008289;GO:0015031;GO:0016020;GO:0016192;GO:0019900;GO:0019901;GO:0019904;GO:0030117;GO:0030122;GO:0030131;GO:0030141;GO:0031410;GO:0035091;GO:0035615;GO:0044877;GO:0072583;GO:0097718;GO:0140312;GO:1902036	GO:0006886;GO:0006897;GO:0006898;GO:0015031;GO:0016192;GO:0072583;GO:1902036	GO:0005886;GO:0005905;GO:0008021;GO:0016020;GO:0030117;GO:0030122;GO:0030131;GO:0030141;GO:0031410	GO:0005515;GO:0008289;GO:0019900;GO:0019901;GO:0019904;GO:0035091;GO:0035615;GO:0044877;GO:0097718;GO:0140312	mmu05016 Huntington disease;mmu04144 Endocytosis;mmu04961 Endocrine and other factor-regulated calcium reabsorption;mmu04721 Synaptic vesicle cycle	R-MMU-2132295 MHC class II antigen presentation;R-MMU-4086400 PCP/CE pathway;R-MMU-373760 L1CAM interactions;R-MMU-3858494 Beta-catenin independent WNT signaling;R-MMU-437239 Recycling pathway of L1;R-MMU-8856828 Clathrin-mediated endocytosis;R-MMU-195721 Signaling by WNT;R-MMU-174824 Plasma lipoprotein assembly, remodeling, and clearance;R-MMU-422475 Axon guidance;R-MMU-9675108 Nervous system de…	-
P17710	Hk1	Hexokinase-1	15275	354089	402726	334313	44405.3	81083.9	107123	GO:0000166;GO:0001678;GO:0002376;GO:0002720;GO:0002931;GO:0003824;GO:0004340;GO:0004396;GO:0004672;GO:0005515;GO:0005524;GO:0005536;GO:0005737;GO:0005739;GO:0005741;GO:0005829;GO:0005901;GO:0005929;GO:0005975;GO:0006002;GO:0006013;GO:0006096;GO:0006468;GO:0006954;GO:0008152;GO:0008865;GO:0010359;GO:0016020;GO:0016301;GO:0016310;GO:0016740;GO:0016773;GO:0018105;GO:0018107;GO:0018108;GO:0019158;GO:…	GO:0001678;GO:0002376;GO:0002720;GO:0002931;GO:0005975;GO:0006002;GO:0006013;GO:0006096;GO:0006468;GO:0006954;GO:0008152;GO:0010359;GO:0016310;GO:0018105;GO:0018107;GO:0018108;GO:0032731;GO:0043066;GO:0045087;GO:0046777;GO:0046835;GO:0051156;GO:0061621;GO:0072655;GO:0072656	GO:0005737;GO:0005739;GO:0005741;GO:0005829;GO:0005901;GO:0005929;GO:0016020;GO:0032991;GO:0045121;GO:0097228	GO:0000166;GO:0003824;GO:0004340;GO:0004396;GO:0004672;GO:0005515;GO:0005524;GO:0005536;GO:0008865;GO:0016301;GO:0016740;GO:0016773;GO:0019158;GO:0042802;GO:0042834;GO:0044877	mmu01200 Carbon metabolism;mmu00010 Glycolysis / Gluconeogenesis;mmu00520 Amino sugar and nucleotide sugar metabolism;mmu00051 Fructose and mannose metabolism;mmu01250 Biosynthesis of nucleotide sugars;mmu05230 Central carbon metabolism in cancer;mmu04066 HIF-1 signaling pathway;mmu00052 Galactose metabolism;mmu04910 Insulin signaling pathway;mmu00500 Starch and sucrose metabolism;mmu04973 Carboh…	-	WP157 Glycolysis and gluconeogenesis;WP1241 Glucuronidation
P17742	Ppia	Peptidyl-prolyl cis-trans isomerase A	268373	168271	398982	98490.7	1.0531e+06	1.21665e+06	835514	GO:0000413;GO:0001933;GO:0001934;GO:0003755;GO:0005178;GO:0005515;GO:0005576;GO:0005615;GO:0005634;GO:0005737;GO:0006457;GO:0006469;GO:0006915;GO:0016018;GO:0016853;GO:0030168;GO:0030182;GO:0030593;GO:0030595;GO:0032148;GO:0032873;GO:0032991;GO:0034389;GO:0034599;GO:0035307;GO:0042118;GO:0043209;GO:0043231;GO:0043410;GO:0045069;GO:0045070;GO:0050714;GO:0051092;GO:0060352;GO:0061944;GO:0070527;GO:…	GO:0000413;GO:0001933;GO:0001934;GO:0006457;GO:0006469;GO:0006915;GO:0030168;GO:0030182;GO:0030593;GO:0030595;GO:0032148;GO:0032873;GO:0034389;GO:0034599;GO:0035307;GO:0042118;GO:0043410;GO:0045069;GO:0045070;GO:0050714;GO:0051092;GO:0060352;GO:0061944;GO:0070527;GO:1902176;GO:1903901;GO:2001233	GO:0005576;GO:0005615;GO:0005634;GO:0005737;GO:0032991;GO:0043209;GO:0043231	GO:0003755;GO:0005178;GO:0005515;GO:0016018;GO:0016853;GO:1904399	mmu03250 Viral life cycle - HIV-1;mmu04217 Necroptosis	-	-
P17751	Tpi1	Triosephosphate isomerase	21991	299802	304452	225411	570592	570328	502599	GO:0003824;GO:0004807;GO:0005515;GO:0005634;GO:0005737;GO:0005829;GO:0005975;GO:0006006;GO:0006094;GO:0006096;GO:0007275;GO:0008929;GO:0009790;GO:0016829;GO:0016853;GO:0019563;GO:0019682;GO:0031625;GO:0042803;GO:0046166	GO:0005975;GO:0006006;GO:0006094;GO:0006096;GO:0007275;GO:0009790;GO:0019563;GO:0019682;GO:0046166	GO:0005634;GO:0005737;GO:0005829	GO:0003824;GO:0004807;GO:0005515;GO:0008929;GO:0016829;GO:0016853;GO:0031625;GO:0042803	mmu01200 Carbon metabolism;mmu00010 Glycolysis / Gluconeogenesis;mmu01230 Biosynthesis of amino acids;mmu00051 Fructose and mannose metabolism;mmu00562 Inositol phosphate metabolism	R-MMU-70263 Gluconeogenesis;R-MMU-70326 Glucose metabolism;R-MMU-70171 Glycolysis;R-MMU-71387 Metabolism of carbohydrates	WP157 Glycolysis and gluconeogenesis;WP1269 Fatty acid beta-oxidation
P17809	Slc2a1	Solute carrier family 2, facilitated glucose transporter member 1	20525	2090.04	2090.04	2090.04	42136.4	50102.2	53079.6	GO:0001917;GO:0001939;GO:0005324;GO:0005355;GO:0005515;GO:0005622;GO:0005737;GO:0005829;GO:0005886;GO:0005887;GO:0005901;GO:0005911;GO:0007417;GO:0008643;GO:0014704;GO:0015149;GO:0015749;GO:0015911;GO:0016020;GO:0016021;GO:0016323;GO:0016324;GO:0019900;GO:0022857;GO:0030018;GO:0030496;GO:0030864;GO:0031982;GO:0032868;GO:0033300;GO:0042149;GO:0042383;GO:0042802;GO:0042908;GO:0042910;GO:0043621;GO:…	GO:0007417;GO:0008643;GO:0015749;GO:0015911;GO:0032868;GO:0042149;GO:0042908;GO:0046323;GO:0055085;GO:0065003;GO:0070837;GO:0098708;GO:0150104;GO:1904659	GO:0001917;GO:0001939;GO:0005622;GO:0005737;GO:0005829;GO:0005886;GO:0005887;GO:0005901;GO:0005911;GO:0014704;GO:0016020;GO:0016021;GO:0016323;GO:0016324;GO:0030018;GO:0030496;GO:0030864;GO:0031982;GO:0042383;GO:0045121;GO:0045202;GO:0098793	GO:0005324;GO:0005355;GO:0005515;GO:0015149;GO:0019900;GO:0022857;GO:0033300;GO:0042802;GO:0042910;GO:0043621;GO:0055056	mmu05230 Central carbon metabolism in cancer;mmu04922 Glucagon signaling pathway;mmu05415 Diabetic cardiomyopathy;mmu04066 HIF-1 signaling pathway;mmu04919 Thyroid hormone signaling pathway;mmu05211 Renal cell carcinoma;mmu04931 Insulin resistance;mmu04976 Bile secretion;mmu04911 Insulin secretion;mmu04920 Adipocytokine signaling pathway;mmu05166 Human T-cell leukemia virus 1 infection	R-MMU-71387 Metabolism of carbohydrates;R-MMU-163685 Integration of energy metabolism;R-MMU-196854 Metabolism of vitamins and cofactors;R-MMU-196849 Metabolism of water-soluble vitamins and cofactors;R-MMU-422356 Regulation of insulin secretion;R-MMU-189200 Cellular hexose transport;R-MMU-425407 SLC-mediated transmembrane transport	WP157 Glycolysis and gluconeogenesis;WP373 IL-3 signaling pathway;WP65 Insulin signaling;WP2841 Focal adhesion: PI3K-Akt-mTOR signaling pathway
P17879	Hspa1b	Heat shock 70 kDa protein 1B	15511	3.03878e+06	2773102	3.47308e+06	2892695	2.53597e+06	2.78429e+06	GO:0001664;GO:0002199;GO:0005102;GO:0005515;GO:0005524;GO:0005622;GO:0005634;GO:0005737;GO:0005739;GO:0005759;GO:0005813;GO:0005814;GO:0005829;GO:0005886;GO:0006402;GO:0006457;GO:0006986;GO:0007339;GO:0008285;GO:0009408;GO:0010628;GO:0016192;GO:0016234;GO:0016235;GO:0016607;GO:0016887;GO:0019899;GO:0030308;GO:0031072;GO:0031396;GO:0031397;GO:0031625;GO:0032436;GO:0032757;GO:0032991;GO:0034605;GO:…	GO:0006402;GO:0006457;GO:0006986;GO:0007339;GO:0008285;GO:0009408;GO:0010628;GO:0016192;GO:0030308;GO:0031396;GO:0031397;GO:0032436;GO:0032757;GO:0034605;GO:0034620;GO:0042026;GO:0043066;GO:0043154;GO:0045648;GO:0045666;GO:0046034;GO:0050821;GO:0051085;GO:0051092;GO:0060548;GO:0070370;GO:0070434;GO:0090063;GO:0090084;GO:1901673;GO:1903265;GO:2001240	GO:0002199;GO:0005622;GO:0005634;GO:0005737;GO:0005739;GO:0005759;GO:0005813;GO:0005814;GO:0005829;GO:0005886;GO:0016234;GO:0016235;GO:0016607;GO:0032991;GO:0044297;GO:0045121;GO:0048471;GO:1990904	GO:0001664;GO:0005102;GO:0005515;GO:0005524;GO:0016887;GO:0019899;GO:0031072;GO:0031625;GO:0042826;GO:0044183;GO:0047485;GO:0051082;GO:0051787;GO:0055131;GO:0140545	mmu03040 Spliceosome;mmu04141 Protein processing in endoplasmic reticulum;mmu05020 Prion disease;mmu04144 Endocytosis;mmu04915 Estrogen signaling pathway;mmu05134 Legionellosis;mmu05145 Toxoplasmosis;mmu05417 Lipid and atherosclerosis;mmu04213 Longevity regulating pathway - multiple species;mmu04612 Antigen processing and presentation;mmu04010 MAPK signaling pathway;mmu05162 Measles	R-MMU-2262752 Cellular responses to stress;R-MMU-450531 Regulation of mRNA stability by proteins that bind AU-rich elements;R-MMU-8953897 Cellular responses to stimuli;R-MMU-450408 AUF1 (hnRNP D0) binds and destabilizes mRNA;R-MMU-3371497 HSP90 chaperone cycle for steroid hormone receptors (SHR) in the presence of ligand;R-MMU-3371556 Cellular response to heat stress;R-MMU-3371571 HSF1-dependent …	-
P18242	Ctsd	Cathepsin D	13033	79078.7	115627	142304	398869	431944	413311	GO:0000045;GO:0004175;GO:0004190;GO:0005515;GO:0005576;GO:0005615;GO:0005739;GO:0005764;GO:0005765;GO:0006508;GO:0008233;GO:0010008;GO:0016787;GO:0042159;GO:0042277;GO:0043065;GO:0043280;GO:0045121;GO:0062023;GO:0070001;GO:0070201	GO:0000045;GO:0006508;GO:0042159;GO:0043065;GO:0043280;GO:0070201	GO:0005576;GO:0005615;GO:0005739;GO:0005764;GO:0005765;GO:0010008;GO:0045121;GO:0062023	GO:0004175;GO:0004190;GO:0005515;GO:0008233;GO:0016787;GO:0042277;GO:0070001	mmu04142 Lysosome;mmu05415 Diabetic cardiomyopathy;mmu04071 Sphingolipid signaling pathway;mmu04140 Autophagy - animal;mmu04915 Estrogen signaling pathway;mmu04210 Apoptosis;mmu05152 Tuberculosis	R-MMU-2132295 MHC class II antigen presentation;R-MMU-2980736 Peptide hormone metabolism;R-MMU-2022377 Metabolism of Angiotensinogen to Angiotensins;R-MMU-1474244 Extracellular matrix organization;R-MMU-1442490 Collagen degradation;R-MMU-1474228 Degradation of the extracellular matrix	-
P18293	Npr1	Atrial natriuretic peptide receptor 1	18160	84387.3	36212.9	39810.9	56979.9	57607	59062.2	GO:0000166;GO:0001653;GO:0004383;GO:0004672;GO:0005524;GO:0005525;GO:0005886;GO:0006182;GO:0006468;GO:0007165;GO:0007166;GO:0007168;GO:0008217;GO:0009190;GO:0010753;GO:0016020;GO:0016021;GO:0016829;GO:0016849;GO:0016941;GO:0017046;GO:0019934;GO:0035556;GO:0042417;GO:0042562;GO:0043235;GO:0048662	GO:0006182;GO:0006468;GO:0007165;GO:0007166;GO:0007168;GO:0008217;GO:0009190;GO:0010753;GO:0019934;GO:0035556;GO:0042417;GO:0048662	GO:0005886;GO:0016020;GO:0016021;GO:0043235	GO:0000166;GO:0001653;GO:0004383;GO:0004672;GO:0005524;GO:0005525;GO:0016829;GO:0016849;GO:0016941;GO:0017046;GO:0042562	mmu04714 Thermogenesis;mmu00230 Purine metabolism;mmu04921 Oxytocin signaling pathway;mmu04022 cGMP-PKG signaling pathway;mmu04925 Aldosterone synthesis and secretion;mmu04270 Vascular smooth muscle contraction;mmu04924 Renin secretion;mmu04024 cAMP signaling pathway;mmu04923 Regulation of lipolysis in adipocytes	R-MMU-397014 Muscle contraction;R-MMU-5576891 Cardiac conduction	WP2185 Purine metabolism;WP1763 PluriNetWork: mechanisms associated with pluripotency
P18419	Svs4	Seminal vesicle secretory protein 4	20941	33775.9	2090.04	81181	3345264	3.38948e+06	3.66641e+06	GO:0005576;GO:0005615	-	GO:0005576;GO:0005615	-	-	-	-
P18572	Bsg	Basigin	12215	2.04738e+06	2150076	2.41864e+06	628041	616105	538591	GO:0001525;GO:0001618;GO:0001750;GO:0001917;GO:0002080;GO:0003407;GO:0005515;GO:0005537;GO:0005739;GO:0005768;GO:0005783;GO:0005789;GO:0005886;GO:0005887;GO:0007155;GO:0007156;GO:0007283;GO:0007411;GO:0010575;GO:0010595;GO:0016020;GO:0016021;GO:0030154;GO:0030246;GO:0030424;GO:0030593;GO:0032755;GO:0038023;GO:0042383;GO:0042995;GO:0043231;GO:0045121;GO:0045494;GO:0046598;GO:0061154;GO:0070593;GO:…	GO:0001525;GO:0003407;GO:0007155;GO:0007156;GO:0007283;GO:0007411;GO:0010575;GO:0010595;GO:0030154;GO:0030593;GO:0032755;GO:0045494;GO:0046598;GO:0061154;GO:0070593;GO:0072659;GO:1904466	GO:0001750;GO:0001917;GO:0002080;GO:0005739;GO:0005768;GO:0005783;GO:0005789;GO:0005886;GO:0005887;GO:0016020;GO:0016021;GO:0030424;GO:0042383;GO:0042995;GO:0043231;GO:0045121	GO:0001618;GO:0005515;GO:0005537;GO:0030246;GO:0038023;GO:0098632	-	-	WP441 Matrix metalloproteinases
P18760	Cfl1	Cofilin-1	12631	992437	974068	985425	1.1677e+06	1.07078e+06	1.13749e+06	GO:0000281;GO:0001755;GO:0001842;GO:0003779;GO:0005102;GO:0005515;GO:0005576;GO:0005634;GO:0005737;GO:0005829;GO:0005856;GO:0005886;GO:0005911;GO:0005925;GO:0006468;GO:0006606;GO:0006928;GO:0007010;GO:0007015;GO:0007162;GO:0010592;GO:0010593;GO:0015629;GO:0016020;GO:0019903;GO:0022604;GO:0030010;GO:0030027;GO:0030030;GO:0030042;GO:0030043;GO:0030175;GO:0030307;GO:0030426;GO:0030835;GO:0030836;GO:…	GO:0000281;GO:0001755;GO:0001842;GO:0006468;GO:0006606;GO:0006928;GO:0007010;GO:0007015;GO:0007162;GO:0010592;GO:0010593;GO:0022604;GO:0030010;GO:0030030;GO:0030042;GO:0030043;GO:0030307;GO:0030835;GO:0030836;GO:0031915;GO:0032232;GO:0040019;GO:0043200;GO:0044794;GO:0045792;GO:0045862;GO:0048870;GO:0051014;GO:0051293;GO:0051511;GO:0051894;GO:0060999;GO:0061001;GO:0070301;GO:0071347;GO:0071354;GO:…	GO:0005576;GO:0005634;GO:0005737;GO:0005829;GO:0005856;GO:0005886;GO:0005911;GO:0005925;GO:0015629;GO:0016020;GO:0030027;GO:0030175;GO:0030426;GO:0030864;GO:0031252;GO:0031966;GO:0042995;GO:0043005;GO:0043025;GO:0043197;GO:0090732;GO:0097060	GO:0003779;GO:0005102;GO:0005515;GO:0019903;GO:0051015;GO:1902936	mmu04810 Regulation of actin cytoskeleton;mmu04666 Fc gamma R-mediated phagocytosis;mmu05133 Pertussis;mmu05170 Human immunodeficiency virus 1 infection;mmu04360 Axon guidance	-	WP523 Regulation of actin cytoskeleton;WP298 G13 signaling pathway
P18826	Phka1	Phosphorylase b kinase regulatory subunit alpha, skeletal muscle isoform	18679	65710.3	69086	47652.1	101357	113084	106590	GO:0005516;GO:0005886;GO:0005964;GO:0005975;GO:0005977;GO:0016020;GO:0046777	GO:0005975;GO:0005977;GO:0046777	GO:0005886;GO:0005964;GO:0016020	GO:0005516	mmu04922 Glucagon signaling pathway;mmu04910 Insulin signaling pathway;mmu04020 Calcium signaling pathway	R-MMU-8982491 Glycogen metabolism;R-MMU-70221 Glycogen breakdown (glycogenolysis);R-MMU-71387 Metabolism of carbohydrates	WP317 Glycogen metabolism
P19096	Fasn	Fatty acid synthase	14104	1.94706e+06	2.1834e+06	2269812	1.00691e+06	930978	920203	GO:0002068;GO:0003824;GO:0004312;GO:0004313;GO:0004314;GO:0004315;GO:0004316;GO:0004317;GO:0004320;GO:0005737;GO:0005739;GO:0005794;GO:0005829;GO:0005886;GO:0006084;GO:0006629;GO:0006631;GO:0006633;GO:0006954;GO:0008152;GO:0008611;GO:0008659;GO:0008693;GO:0009058;GO:0009888;GO:0016295;GO:0016296;GO:0016297;GO:0016418;GO:0016419;GO:0016491;GO:0016740;GO:0016746;GO:0016787;GO:0016829;GO:0019171;GO:…	GO:0002068;GO:0006084;GO:0006629;GO:0006631;GO:0006633;GO:0006954;GO:0008152;GO:0008611;GO:0009058;GO:0009888;GO:0030223;GO:0030224;GO:0030879;GO:0071353;GO:0090557	GO:0005737;GO:0005739;GO:0005794;GO:0005829;GO:0005886;GO:0042587	GO:0003824;GO:0004312;GO:0004313;GO:0004314;GO:0004315;GO:0004316;GO:0004317;GO:0004320;GO:0008659;GO:0008693;GO:0016295;GO:0016296;GO:0016297;GO:0016418;GO:0016419;GO:0016491;GO:0016740;GO:0016746;GO:0016787;GO:0016829;GO:0019171;GO:0031177;GO:0042802;GO:0047117;GO:0047451	mmu01212 Fatty acid metabolism;mmu04910 Insulin signaling pathway;mmu04152 AMPK signaling pathway;mmu00061 Fatty acid biosynthesis;mmu04936 Alcoholic liver disease	R-MMU-8978868 Fatty acid metabolism;R-MMU-75105 Fatty acyl-CoA biosynthesis;R-MMU-163685 Integration of energy metabolism;R-MMU-196854 Metabolism of vitamins and cofactors;R-MMU-196849 Metabolism of water-soluble vitamins and cofactors;R-MMU-199220 Vitamin B5 (pantothenate) metabolism	WP4346 Cholesterol metabolism with Bloch and Kandutsch-Russell pathways;WP336 Fatty acid biosynthesis;WP3855 Dysregulated miRNA targeting in insulin/PI3K-AKT signaling;WP4351 Omega-9 fatty acid synthesis
P19137	Lama1	Laminin subunit alpha-1	16772	2090.04	2090.04	2090.04	51316.5	26636	52893.7	GO:0002011;GO:0005102;GO:0005201;GO:0005515;GO:0005576;GO:0005604;GO:0005606;GO:0005608;GO:0005615;GO:0005911;GO:0006468;GO:0007155;GO:0007166;GO:0007411;GO:0008022;GO:0009887;GO:0009888;GO:0016020;GO:0030155;GO:0030334;GO:0031012;GO:0031175;GO:0043010;GO:0043208;GO:0043256;GO:0045198;GO:0045995;GO:0048514;GO:0060041;GO:0060441;GO:0060445;GO:0061304;GO:0062023	GO:0002011;GO:0006468;GO:0007155;GO:0007166;GO:0007411;GO:0009887;GO:0009888;GO:0030155;GO:0030334;GO:0031175;GO:0043010;GO:0045198;GO:0045995;GO:0048514;GO:0060041;GO:0060441;GO:0060445;GO:0061304	GO:0005576;GO:0005604;GO:0005606;GO:0005608;GO:0005615;GO:0005911;GO:0016020;GO:0031012;GO:0043256;GO:0062023	GO:0005102;GO:0005201;GO:0005515;GO:0008022;GO:0043208	mmu04510 Focal adhesion;mmu05146 Amoebiasis;mmu04512 ECM-receptor interaction;mmu05412 Arrhythmogenic right ventricular cardiomyopathy;mmu05410 Hypertrophic cardiomyopathy;mmu05414 Dilated cardiomyopathy;mmu05145 Toxoplasmosis;mmu05165 Human papillomavirus infection;mmu05416 Viral myocarditis;mmu04151 PI3K-Akt signaling pathway;mmu05222 Small cell lung cancer	-	WP488 Alpha 6 beta 4 integrin signaling pathway;WP85 Focal adhesion;WP2841 Focal adhesion: PI3K-Akt-mTOR signaling pathway
P19221	F2	Prothrombin	14061	47216.9	33880.9	66743.4	196836	208370	235754	GO:0001530;GO:0001934;GO:0004252;GO:0005102;GO:0005509;GO:0005515;GO:0005576;GO:0005615;GO:0006508;GO:0006953;GO:0007166;GO:0007596;GO:0007599;GO:0008201;GO:0008233;GO:0008236;GO:0008284;GO:0008360;GO:0009611;GO:0009897;GO:0010468;GO:0014068;GO:0016787;GO:0030168;GO:0030194;GO:0030307;GO:0031638;GO:0032967;GO:0042730;GO:0045861;GO:0048712;GO:0051281;GO:0051480;GO:0051838;GO:0061844;GO:0062023;GO:…	GO:0001934;GO:0006508;GO:0006953;GO:0007166;GO:0007596;GO:0007599;GO:0008284;GO:0008360;GO:0009611;GO:0010468;GO:0014068;GO:0030168;GO:0030194;GO:0030307;GO:0031638;GO:0032967;GO:0042730;GO:0045861;GO:0048712;GO:0051281;GO:0051480;GO:0051838;GO:0061844;GO:0070493;GO:0070945;GO:0072377;GO:0090218;GO:1900016;GO:1900182;GO:1900738;GO:2000379	GO:0005576;GO:0005615;GO:0009897;GO:0062023;GO:1905370	GO:0001530;GO:0004252;GO:0005102;GO:0005509;GO:0005515;GO:0008201;GO:0008233;GO:0008236;GO:0016787;GO:0070053	mmu05171 Coronavirus disease - COVID-19;mmu04610 Complement and coagulation cascades;mmu04810 Regulation of actin cytoskeleton;mmu04611 Platelet activation;mmu04072 Phospholipase D signaling pathway;mmu04080 Neuroactive ligand-receptor interaction	R-MMU-76002 Platelet activation, signaling and aggregation;R-MMU-109582 Hemostasis;R-MMU-166658 Complement cascade;R-MMU-977606 Regulation of Complement cascade;R-MMU-140875 Common Pathway of Fibrin Clot Formation;R-MMU-140877 Formation of Fibrin Clot (Clotting Cascade);R-MMU-140837 Intrinsic Pathway of Fibrin Clot Formation;R-MMU-456926 Thrombin signalling through proteinase activated receptors …	WP523 Regulation of actin cytoskeleton;WP460 Blood clotting cascade
P19253	Rpl13a	60S ribosomal protein L13a	22121	4.4306e+06	4980347	5320056	6378549	5925958	5.67694e+06	GO:0003729;GO:0003735;GO:0005829;GO:0005840;GO:0006412;GO:0006417;GO:0015934;GO:0017148;GO:0022625;GO:0022626;GO:0032496;GO:0042592;GO:0048246;GO:0060425;GO:0071346;GO:0097452;GO:1901194;GO:1990904	GO:0006412;GO:0006417;GO:0017148;GO:0032496;GO:0042592;GO:0048246;GO:0060425;GO:0071346;GO:1901194	GO:0005829;GO:0005840;GO:0015934;GO:0022625;GO:0022626;GO:0097452;GO:1990904	GO:0003729;GO:0003735	mmu05171 Coronavirus disease - COVID-19;mmu03010 Ribosome	R-MMU-72613 Eukaryotic Translation Initiation;R-MMU-72737 Cap-dependent Translation Initiation;R-MMU-72706 GTP hydrolysis and joining of the 60S ribosomal subunit;R-MMU-156827 L13a-mediated translational silencing of Ceruloplasmin expression;R-MMU-72689 Formation of a pool of free 40S subunits;R-MMU-927802 Nonsense-Mediated Decay (NMD);R-MMU-975957 Nonsense Mediated Decay (NMD) enhanced by the Ex…	WP163 Cytoplasmic ribosomal proteins
P19324	Serpinh1	Serpin H1	12406	60892.5	39168.8	94283.8	105937	101319	66751.8	GO:0003433;GO:0004867;GO:0005515;GO:0005518;GO:0005615;GO:0005737;GO:0005783;GO:0005793;GO:0010951;GO:0030199;GO:0032964;GO:0045121;GO:0051082;GO:0051604;GO:0062023	GO:0003433;GO:0010951;GO:0030199;GO:0032964;GO:0051604	GO:0005615;GO:0005737;GO:0005783;GO:0005793;GO:0045121;GO:0062023	GO:0004867;GO:0005515;GO:0005518;GO:0051082	-	R-MMU-1650814 Collagen biosynthesis and modifying enzymes;R-MMU-1474290 Collagen formation;R-MMU-1474244 Extracellular matrix organization	WP1270 Endochondral ossification
P19426	Nelfe	Negative elongation factor E	27632	2090.04	2090.04	2090.04	39069.1	43788.8	45184.9	GO:0000122;GO:0003676;GO:0003682;GO:0003723;GO:0005515;GO:0005634;GO:0005654;GO:0005886;GO:0006355;GO:0016604;GO:0032021;GO:0034244;GO:0045944;GO:0051571;GO:0070374;GO:1900364	GO:0000122;GO:0006355;GO:0034244;GO:0045944;GO:0051571;GO:0070374;GO:1900364	GO:0005634;GO:0005654;GO:0005886;GO:0016604;GO:0032021	GO:0003676;GO:0003682;GO:0003723;GO:0005515	mmu03250 Viral life cycle - HIV-1	R-MMU-6796648 TP53 Regulates Transcription of DNA Repair Genes;R-MMU-3700989 Transcriptional Regulation by TP53;R-MMU-112382 Formation of RNA Pol II elongation complex ;R-MMU-75955 RNA Polymerase II Transcription Elongation;R-MMU-113418 Formation of the Early Elongation Complex;R-MMU-674695 RNA Polymerase II Pre-transcription Events	WP310 mRNA processing
P19536	Cox5b	Cytochrome c oxidase subunit 5B, mitochondrial	12859	75431.6	2090.04	2090.04	57208.8	138366	53305.4	GO:0005739;GO:0005743;GO:0005751;GO:0006123;GO:0031966;GO:0043209	GO:0006123	GO:0005739;GO:0005743;GO:0005751;GO:0031966;GO:0043209	-	mmu05016 Huntington disease;mmu05014 Amyotrophic lateral sclerosis;mmu05020 Prion disease;mmu05022 Pathways of neurodegeneration - multiple diseases;mmu05012 Parkinson disease;mmu05010 Alzheimer disease;mmu05415 Diabetic cardiomyopathy;mmu05208 Chemical carcinogenesis - reactive oxygen species;mmu00190 Oxidative phosphorylation;mmu04714 Thermogenesis;mmu04260 Cardiac muscle contraction;mmu04932 N…	-	WP295 Electron transport chain
P19783	Cox4i1	Cytochrome c oxidase subunit 4 isoform 1, mitochondrial	12857	66152.4	102912	73278.8	79551.2	85301.6	78504.8	GO:0004129;GO:0005515;GO:0005654;GO:0005739;GO:0005743;GO:0005751;GO:0005829;GO:0006123;GO:0016020;GO:0016021;GO:0016491;GO:0031966	GO:0006123	GO:0005654;GO:0005739;GO:0005743;GO:0005751;GO:0005829;GO:0016020;GO:0016021;GO:0031966	GO:0004129;GO:0005515;GO:0016491	mmu05016 Huntington disease;mmu05014 Amyotrophic lateral sclerosis;mmu05020 Prion disease;mmu05022 Pathways of neurodegeneration - multiple diseases;mmu05012 Parkinson disease;mmu05010 Alzheimer disease;mmu05415 Diabetic cardiomyopathy;mmu05208 Chemical carcinogenesis - reactive oxygen species;mmu00190 Oxidative phosphorylation;mmu04714 Thermogenesis;mmu04260 Cardiac muscle contraction;mmu04932 N…	R-MMU-2262752 Cellular responses to stress;R-MMU-8953897 Cellular responses to stimuli;R-MMU-9711123 Cellular response to chemical stress;R-MMU-3700989 Transcriptional Regulation by TP53;R-MMU-5628897 TP53 Regulates Metabolic Genes;R-MMU-1428517 The citric acid (TCA) cycle and respiratory electron transport;R-MMU-9707564 Cytoprotection by HMOX1;R-MMU-163200 Respiratory electron transport, ATP syn…	WP295 Electron transport chain
P20029	Hspa5	Endoplasmic reticulum chaperone BiP	14828	3.96114e+06	3817974	4.49981e+06	3.47935e+06	2.88872e+06	2.99703e+06	GO:0000166;GO:0005515;GO:0005524;GO:0005576;GO:0005634;GO:0005737;GO:0005739;GO:0005783;GO:0005788;GO:0005789;GO:0005790;GO:0005793;GO:0005829;GO:0005886;GO:0006983;GO:0008180;GO:0009986;GO:0010976;GO:0016020;GO:0016787;GO:0016887;GO:0019899;GO:0019904;GO:0021589;GO:0021680;GO:0030176;GO:0030335;GO:0030433;GO:0030496;GO:0030512;GO:0030968;GO:0031072;GO:0031204;GO:0031398;GO:0031625;GO:0032991;GO:…	GO:0006983;GO:0010976;GO:0021589;GO:0021680;GO:0030335;GO:0030433;GO:0030512;GO:0030968;GO:0031204;GO:0031398;GO:0034620;GO:0034976;GO:0035437;GO:0036498;GO:0040019;GO:0042026;GO:0042149;GO:0043066;GO:0051085;GO:0051603;GO:0071353;GO:1901998	GO:0005576;GO:0005634;GO:0005737;GO:0005739;GO:0005783;GO:0005788;GO:0005789;GO:0005790;GO:0005793;GO:0005829;GO:0005886;GO:0008180;GO:0009986;GO:0016020;GO:0030176;GO:0030496;GO:0032991;GO:0034663;GO:0043209;GO:0043231	GO:0000166;GO:0005515;GO:0005524;GO:0016787;GO:0016887;GO:0019899;GO:0019904;GO:0031072;GO:0031625;GO:0043022;GO:0044183;GO:0051082;GO:0051787	mmu05014 Amyotrophic lateral sclerosis;mmu04141 Protein processing in endoplasmic reticulum;mmu05020 Prion disease;mmu05022 Pathways of neurodegeneration - multiple diseases;mmu05012 Parkinson disease;mmu03060 Protein export;mmu04918 Thyroid hormone synthesis;mmu05417 Lipid and atherosclerosis;mmu04612 Antigen processing and presentation	R-MMU-2262752 Cellular responses to stress;R-MMU-8953897 Cellular responses to stimuli;R-MMU-983169 Class I MHC mediated antigen processing & presentation;R-MMU-3371556 Cellular response to heat stress;R-MMU-3371453 Regulation of HSF1-mediated heat shock response;R-MMU-983170 Antigen Presentation: Folding, assembly and peptide loading of class I MHC	WP493 Mapk signaling pathway
[truncated: 3,625 more rows]
