# Supplementary material for: Stem Leydig cells support macrophage immunological homeostasis through mitochondrial transfer in mice
Source: Nat Commun. 2024 Mar 8;15:2120. doi: 10.1038/s41467-024-46190-2 (PMC10924100; doi:10.1038/s41467-024-46190-2)
Supplement: Supplementary file 6 — Source Data [file 41467_2024_46190_MOESM6_ESM.xlsx]

## Sheet: Fig1.c
Quantification of the testis weight compared to the 5 whole body weight, n = 6 per group. The data are presented as the means ± SDs, and one-way ANOVA was used
Sham	Saline	BMSCs	SLCs			ANOVA summary
0.00409127	0.000764234	0.00153787	0.00175505			F	70.8169
0.00422116	0.000495994	0.00115156	0.0016943			P value	7.8981e-11
0.00378992	0.000876552	0.00114901	0.00210603			P value summary	****
0.00314119	0.000574933	0.00106464	0.00264469			Significant diff. among means (P < 0.05)?	Yes
0.00307571	0.000402783	0.00155775	0.0025239			R square	0.91396
0.00320111	0.000690658	0.00184162	0.00226429
						Tukey's multiple comparisons test	Mean Diff.	95.00% CI of diff.	Significant	Summary	Adjusted P Value
						Sham vs. SLCs	0.00142201	0.000828481490095287 to 0.00201554679923805	Yes	****	8.88412e-06
						Saline vs. SLCs	-0.00153052	-0.00212405198790471 to -0.000936986678761954	Yes	****	3.09825e-06
						BMSCs vs. SLCs	-0.000780969	-0.00137450198790471 to -0.000187436678761953	Yes	**	0.00740229

## Sheet: Fig1.d
Germ cell layers were evaluated. n = 6 per group. Data are presented as the means ± SDs, and one-way ANOVA was used.
Sham	Saline	BMSCs	SLCs			ANOVA summary
7	0	3	5			F	70.7459
7	0	2	6			P value	<0.000000000000001
8	0	3	5			P value summary	****
5	1	1	5			Significant diff. among means (P < 0.05)?	Yes
8	1	4	4			R square	0.718871
6	2	3	4
9	1	2	3			Tukey's multiple comparisons test	Mean Diff.	95.00% CI of diff.	Significant?	Summary	Adjusted P Value
5	2	4	5			Sham vs. SLCs	2.34783	1.39894240859706 to 3.29670976531599	Yes	****	3.57523e-08
5	2	2	5			Saline vs. SLCs	-2.93478	-3.94741928859697 to -1.92214592879433	Yes	****	3.54203e-10
7	2	1	5			BMSCs vs. SLCs	-1.47826	-2.42714454792468 to -0.529377191205753	Yes	***	0.000577623
6	3	3	7
6	2	3	5
8	1	2	3
8	1	4	6
8	3	3	7
7	3	3	4
9	2	2	3
6	1	3	2
5		4	6
5		3	2
7		5	3
6		5	3
8		3	4

## Sheet: Fig1.f
Quantitative analysis of the number of VASA+ cells in seminiferous tubules per section in the sham, saline, BMSCs and SLCs group. The data are presented as the means ± 11 SDs. n = 3 per group, one-way ANOVA was used.
Sham	Saline	BMSCs	SLCs
260	15	35	190			ANOVA summary
210	8	78	180			F	670.422
224	7	60	175			P value	<0.000000000000001
248	20	59	155			P value summary	****
239	14	55	172			Significant diff. among means (P < 0.05)?	Yes
210	13	55	171			R square	0.972911
223	12	51	170
231	10	49	158			Tukey's multiple comparisons test	Mean Diff.	95.00% CI of diff.	Significant?	Summary	Adjusted P Value
241	9	51	157			Sham vs. SLCs	67.4	53.2894445817382 to 81.5105554182618	Yes	****	7.309e-12
222	14	48	125			Saline vs. SLCs	-147.467	-161.577222084928 to -133.356111248405	Yes	****	7.305e-12
211	12	51	139			BMSCs vs. SLCs	-103.333	-117.443888751595 to -89.2227779150715	Yes	****	7.305e-12
207	13	51	131
251	2	49	148
208	3	52	145
192	2	72	150

## Sheet: Fig1.g
Quantitative analysis of the number of SCP3+ cells in seminiferous tubules per section in the sham, saline, BMSCs and SLCs group. The data are presented as the means ± 11 SDs. n = 3 per group, one-way ANOVA was used.
Sham	Saline	BMSCs	SLCs			ANOVA summary
80	0	41	55			F	130.493
82	1	30	50			P value	<0.000000000000001
90	3	37	53			P value summary	****
78	2	36	57			Significant diff. among means (P < 0.05)?	Yes
76	1	32	44			R square	0.874855
72	0	30	44
68	0	28	66			Tukey's multiple comparisons test	Mean Diff.	95.00% CI of diff.	Significant?	Summary	Adjusted P Value
63	5	25	66			Sham vs. SLCs	22.4667	13.2306372399084 to 31.7026960934249	Yes	****	1.71531e-07
61	2	24	42			Saline vs. SLCs	-43.7333	-52.9693627600915 to -34.4973039065751	Yes	****	7.31e-12
60	0	20	48			BMSCs vs. SLCs	-19.4667	-28.7026960934249 to -10.2306372399085	Yes	****	4.25472e-06
65	5	21	41
53	0	20	40
62	4	16	22
59	3	19	28
52	2	13	28

## Sheet: Fig1.i
Quantitative analysis of the number of PNA+ cells in the seminiferous tubules per section in the sham, saline, BMSCs and SLCs groups. The data are presented as the means ± SDs. n = 3 per group, one-way ANOVA was used.
Sham	Saline	BMSCs	SLCs			ANOVA summary
201	6	6	46			F	360.349
210	0	8	53			P value	<0.000000000000001
194	1	9	56			P value summary	****
193	1	11	59			Significant diff. among means (P < 0.05)?	Yes
201	1	12	62			R square	0.95075
156	0	13	64
146	0	13	66
138	0	13	69			Tukey's multiple comparisons test	Mean Diff.	95.00% CI of diff.	Significant	Summary	Adjusted P Value
128	1	15	70			Sham vs. SLCs	99.5333	84.5972546849684 to 114.469411981698	Yes	****	7.305e-12
162	1	16	72			Saline vs. SLCs	-67.0667	-82.0027453150316 to -52.1305880183018	Yes	****	7.315e-12
143	1	17	73			BMSCs vs. SLCs	-53.9333	-68.8694119816982 to -38.9972546849684	Yes	****	8.697e-12
128	1	14	90
172	1	18	83
177	2	19	82
169	3	32	80

## Sheet: Fig1.j
Sperm motility level in the saline, BMSCs and SLCs groups. PR: progressive motile, NP: nonprogressive motile, IM: immotility. The data are presented as the means ± SDs, n = 4 per group, one-way ANOVA was used
	PR
Sham	Saline	BMSCs	SLCs			ANOVA summary
14.9	5.3	4.3	8			F	18.7047
13.8	3.9	9.1	11			P value	8.07855e-05
13.5	3	7.4	10.2			P value summary	****
14.2	1.7	11.1	5.9			Significant diff. among means (P < 0.05)?	Yes
						R square	0.823825
						Tukey's multiple comparisons test	Mean Diff.	95.00% CI of diff.	Significant?	Summary	Adjusted P Value
						sham vs. SLCs	5.325	1.09572679930883 to 9.55427320069117	Yes	*	0.0130434
						saline vs. SLCs	-5.3	-9.52927320069117 to -1.07072679930883	Yes	*	0.0134501
						BMSCs vs. SLCs	-0.8	-5.02927320069117 to 3.42927320069117	No	ns	0.941545
						ANOVA summary
						F	38.0001
						P value	2.09707e-06
	NR					P value summary	****
Sham	Saline	BMSCs	SLCs			Significant diff. among means (P < 0.05)?	Yes
27.6	7.1	15.5	24			R square	0.904762
29.2	5.3	17.4	25.3
31.5	12.7	13.1	29.9			Tukey's multiple comparisons test	Mean Diff.	95.00% CI of diff.	Significant?	Summary	Adjusted P Value
27.4	1.7	16.1	20.9			sham vs. SLCs	3.9	-2.89024585780305 to 10.6902458578031	No	ns	0.3628
						saline vs. SLCs	-18.325	-25.1152458578031 to -11.5347541421969	Yes	****	1.91782e-05
						BMSCs vs. SLCs	-9.5	-16.2902458578031 to -2.70975414219694	Yes	**	0.00633132
						ANOVA summary
						F	49.787
						P value	4.80004e-07
						P value summary	****
						Significant diff. among means (P < 0.05)?	Yes
						R square	0.925633
	IM
Sham	Saline	BMSCs	SLCs			Tukey's multiple comparisons test	Mean Diff.	95.00% CI of diff.	Significant?	Summary	Adjusted P Value
57.5	87.6	75.5	65			sham vs. SLCs	-9.2	-17.5888970492581 to -0.811102950741862	Yes	*	0.030353
56.9	90.8	75.2	59.9			saline vs. SLCs	23.625	15.2361029507418 to 32.0138970492581	Yes	****	1.2397e-05
55.1	84.3	75.8	66.7			BMSCs vs. SLCs	10.325	1.93610295074186 to 18.7138970492581	Yes	*	0.0151092
58.5	96.6	79.6	73.2

## Sheet: Fig1.k
Sperm counts of the sham, saline, BMSCs and SLCs groups. The data are presented as the means ± SDs, n = 4 per group, one-way ANOVA was used.
Sham	Saline	BMSCs	SLCs			ANOVA summary
2830	500	760	1120			F	97.5473
2950	510	780	1160			P value	1.07683e-08
2870	610	740	1180			P value summary	****
2130	670	730	1200			Significant diff. among means (P < 0.05)?	Yes
						R square	0.960609
						Tukey's multiple comparisons test	Mean Diff.	95.00% CI of diff.	Significant?	Summary	Adjusted P Value
						Sham vs. SLCs	2.34783	1.39894240859706 to 3.29670976531599	Yes	****	3.57523e-08
						Saline vs. SLCs	-2.93478	-3.94741928859697 to -1.92214592879433	Yes	****	3.54203e-10
						BMSCs vs. SLCs	-1.47826	-2.42714454792468 to -0.529377191205753	Yes	***	0.000577623

## Sheet: Fig1.p
Quantitative analysis of the number of pups per litter in the sham, saline, BMSCs and SLCs groups. Data are presented as the means ± SDs, n = 6 per group, one-way ANOVA was used.
Sham	Saline	BMSCs	SLCs			ANOVA summary
10	0	1	2			F	100.223
9	0	1	3			P value	<0.000000000000001
10	0	1	2			P value summary	****
8	0	2	2			Significant diff. among means (P < 0.05)?	Yes
9	0	1	2			R square	0.83596
8	0	1	3
7	0	1	1			Tukey's multiple comparisons test	Mean Diff.	95.00% CI of diff.	Significant?	Summary	Adjusted P Value
5	0	2	4			Sham vs. SLCs	4.24208	3.23441204331682 to 5.24975085261078	Yes	****	1.7951e-11
6	0	1	2			Saline vs. SLCs	-2.41176	-3.69928001227251 to -1.12424939949219	Yes	****	3.77468e-05
7	0	2	2			BMSCs vs. SLCs	-1.11176	-2.39928001227251 to 0.175750600507806	No	ns	0.113713
7			3
8			1
6			3
7			3
7			4
6			1
4			3
6
7
5
4
5
6
6
4
6

## Sheet: Fig2a
Quantitative analysis of the serum testosterone levels of different groups. The data are presented as the means ± SDs, n = 6 per group, one-way ANOVA was used.
Sham	Saline	BMSCs	SLCs			ANOVA summary
180	25	51	110			F	166.482
171	35	58	112			P value	2.6e-14
163	21	57	98			P value summary	****
159	23	40	82			Significant diff. among means (P < 0.05)?	Yes
150	34	42	80			R square	0.961497
151	33	38	75
						Tukey's multiple comparisons test	Mean Diff.	95.00% CI of diff.	Significant?	Summary	Adjusted P Value
						Sham vs. SLCs	69.5	51.2567464309448 to 87.7432535690552	Yes	****	6.10862e-09
						Saline vs. SLCs	-64.3333	-82.5765869023885 to -46.0900797642782	Yes	****	2.25589e-08
						BMSCs vs. SLCs	-45.1667	-63.4099202357218 to -26.9234130976115	Yes	****	5.58128e-06

## Sheet: Fig2.c
Quantitative analysis of the percentage of LHR+ cells among the total testicular cells. The data are presented as the means ± SDs, n = 6 per group, one-way ANOVA was used.
Sham	Saline	BMSCs	SLCs			ANOVA summary
1.86	0.47	0.57	1.44			F	278.9
1.93	0.49	0.69	1.22			P value	<0.000000000000001
2.01	0.35	0.54	1.38			P value summary	****
1.87	0.57	0.61	1.19			Significant diff. among means (P < 0.05)?	Yes
1.74	0.37	0.64	1.1			R square	0.976655
1.99	0.32	0.59	1.35
						Tukey's multiple comparisons test	Mean Diff.	95.00% CI of diff.	Significant?	Summary	Adjusted P Value
						Sham vs. SLCs	0.62	0.460511111657886 to 0.779488888342114	Yes	****	4.31768e-09
						Saline vs. SLCs	-0.851667	-1.01115555500878 to -0.692177778324553	Yes	****	1.52e-11
						BMSCs vs. SLCs	-0.673333	-0.832822221675448 to -0.513844444991219	Yes	****	1.02541e-09

[truncated: 67 more sheets: Fig2.h, Fig2.j, Fi2.k, Fig3.c, Fig3.d, Fig3.f, Fig3.i, Fig3.k, Fig4.f, Fig4.k, Fig5.b, Fig5.c, Fig5.e, Fig5.g, Fig5.i, Fig5.l, Fig5.n, Fig5.o, Fig5.q, Fig6.e …]
